# Supplementary material for: Immune-Complexome Analysis Identifies Immunoglobulin-Bound Biomarkers That Predict the Response to Chemotherapy of Pancreatic Cancer Patients
Source: Cancers (Basel). 2020 Mar 21;12(3):746. doi: 10.3390/cancers12030746 (PMC7140049; doi:10.3390/cancers12030746)
Supplement: Supplementary file 1 [file cancers-12-00746-s001.zip]

Archive with 17 entries (16 files):
- Suppl_MandiliFollia/
- Suppl_MandiliFollia/SupplementaryTable_1.xlsx
- __MACOSX/Suppl_MandiliFollia/._SupplementaryTable_1.xlsx
- Suppl_MandiliFollia/~$SupplementaryTable_1.xlsx
- __MACOSX/Suppl_MandiliFollia/._~$SupplementaryTable_1.xlsx
- Suppl_MandiliFollia/SupplementaryTable_6.xlsx
- __MACOSX/Suppl_MandiliFollia/._SupplementaryTable_6.xlsx
- Suppl_MandiliFollia/SupplementaryTable_4.xlsx
- __MACOSX/Suppl_MandiliFollia/._SupplementaryTable_4.xlsx
- Suppl_MandiliFollia/SupplementaryTable_5.xlsx
- __MACOSX/Suppl_MandiliFollia/._SupplementaryTable_5.xlsx
- Suppl_MandiliFollia/~$SupplementaryTable_2.xlsx
- __MACOSX/Suppl_MandiliFollia/._~$SupplementaryTable_2.xlsx
- Suppl_MandiliFollia/SupplementaryTable_2.xlsx
- __MACOSX/Suppl_MandiliFollia/._SupplementaryTable_2.xlsx
- Suppl_MandiliFollia/SupplementaryTable_3.xlsx
- __MACOSX/Suppl_MandiliFollia/._SupplementaryTable_3.xlsx
