# Supplementary material for: Immune-Complexome Analysis Identifies Immunoglobulin-Bound Biomarkers That Predict the Response to Chemotherapy of Pancreatic Cancer Patients
Source: Cancers (Basel). 2020 Mar 21;12(3):746. doi: 10.3390/cancers12030746 (PMC7140049; doi:10.3390/cancers12030746)
Supplement: Supplementary file 1 [file cancers-12-00746-s001.zip › Suppl_MandiliFollia/SupplementaryTable_1.xlsx]

## Sheet: A_Clinicals
ID Patient	Sex	Age at diagnosis	Stage	CT	CA19.9	Response to CT	Date draw blood BCT	Date draw blood ACT	Survival (months)	Group
44	M	63	III	gemcitabina (1250 mg/mq)	24	PR	2007-01-05	2007-03-07	19.6	1
104	M	59	IV	GEMOX	3228	RP	2009-04-09	2009-07-29	12.97	1
124	F	58	III	gemox	260	PR	2010-03-17	2010-07-01	12.47	1
159	F	78	IV	Gem 1000	12	RP	2011-06-28	2011-09-07	8.9	1
171	M	69	IV	gemox	>10000	RC	2011-10-27	2012-01-04	14.57	1
38	M	55	III	gemox	1187	SD	2006-10-27	2006-11-10	19.97	2
53	M	46	IV	gemcitabina (1250 mg/mq)	39	SD	2007-03-21	2007-05-10	25.97	2
72	M	53	IV	GEMOX	>12000	SD	2007-11-08	2008-01-21	14.47	2
77	M	73	III	gemcitabina (1000 mg/mq ogni 15 gg)	148	SD	2008-02-11	2008-05-14	10.4	2
82	M	74	(IV)	gemox	9	SD	2008-04-23	2008-07-02	12.4	2
89	M	76	III	GEMOX		SD	2008-09-15	2008-11-24	15.13	2
127	F	67	IV	Gemox	270	SD	2010-06-18	2010-09-20	13.63	2
135	M	66	IV	gemox	330	SD	2010-08-11	2010-11-02	11.3	2
162	F	72	IV	gemcitabin	>12000	SD	2011-07-15	2011-10-27	10.87	2
173	M	70	IV	Gemox	531	SD	2011-11-24	2012-02-14	10.17	2
182	M	60	IV	Gemox	1799	SD	2012-02-28	2012-05-15	17.03	2
36	F	65	IV	gem 1000	22	SD	2006-10-16	2007-01-15	14.03	3
42	M	75	III	gemcitabina (1250 mg/mq)	101	SD	2006-11-29	2007-01-25	6.3	3
99	M	51	III	Gemcitabina	137	SD	2009-02-23	2009-04-06	6.13	3
149	M	72	IV	GEMOX	4220	SD	2010-12-14	2011-02-22	6	3
155	F	65	IV	gemox	>12000	SD	2011-03-15	2011-05-31	8.53	3
174	M	71	IV	Gemox	6504	SD	2011-11-29	2012-02-07	6.97	3
79	M	52	IV	GEMOX	3	PD	2008-04-14	2008-06-25	7.07	4
80	M	74	IV	GEMOX	>12000	PD	2008-04-14	2008-07-07	7.77	4
112	M	60	IV	GEMOX	882	PD	2009-09-08	2009-12-16	4.63	4
134	F	65	IV	gemox	7587	PD	2010-08-10	2010-11-02	7.53	4
138	F	59	IV	gemcitabina	3	PD	2010-09-07	2010-11-02	5.37	4
175	F	73	IV	Gemox	1611	PD	2011-11-29	2012-02-07	5.57	4
43	F	71	III	gemcitabina (1250 mg/mq)	1734	PD	2006-12-11	2007-01-26	4.07	5
78	M	51	IV	Gemcitabina 1250 mg/mq	7	PD	2008-03-20	2008-05-08	4.1	5
94	M	57	IV	Gem (I ciclo) + gemox	11817	PD	2009-01-08	2009-03-25	5.23	5
122	F	61	IV	gemox	1150	PD	2010-03-17	2010-05-12	4.93	5
133	M	62	IV	gemox	964	PD	2010-08-09	2010-10-19	4.4	5
136	M	59	IV	Gemcitabina	>12000	PD	2010-08-30	2010-10-19	3.27	5
145	M	46	IV	gemox	<2	PD	2010-11-16	2011-01-18	3.33	5
148	M	76	IV	gemcitabina	>12000	PD	2010-12-07	2011-02-14	3.9	5
167	M	46	IV	gemox	>12000	PD	2011-08-30	2011-10-27	3.27	5

## Sheet: B_IgG_IdentifiedProteins
	I BCT	I ACT	II BCT	II ACT	III BCT	III ACT	IV BCT	IV ACT	V BCT	V ACT
A1BG	1	1.79248	0	3.86497	2.54992	1	1.58496	0	1.58496	1
A1CF					0	0	0	1
A2M	8.0412	7.44706	8.67845	0	7.89316	0	8.89437	8.89437	7.3341	7.44706
AADAT	0	1	0	0	0	0	0	2.78232	0	0
AAR2	0	0	0	0					0	1
AATK	0	0	0	1	0	0	1	0	0	0
ABCA1	0	0	0	0	0	0	0	1	1.58496	0
ABCA13	0	0	0	0					1	0
ABCA2					1	0	0	0
ABCB10	0	0	0	0	0	1	0	0	0	1
ABCB11	0	0	0	0					1	0
ABCB4					1	0	0	0
ABCB9	0	0	0	1					0	0
ABCC2	1	0	1.58496	1	1.58496	1	1.58496	1.58496	1.58496	1
ABCC4	0	0	0	0					1.58496	0
ABCC8	1	0	0	0					0	0
ABCC9	0	1	0	0					0	0
ABCD1	1	1	1	0	0	1	0	0	0	0
ABCG4	1.58496	0	1.98448	0					0	0
ABHD3					1	0	0	0
ABI1	1	0	0	1.58496					0	1.65414
ABI3BP	1	0	0	0					0	0
ABL1	0	1.29248	1	0					0	1
ABLIM2					0	0	0	1
ABRACL	0	0	0	0					0	1
ACAA2	0	0	1	0					0	0
ACACA	0	1	1	0					1	0
ACACB	0	0	0	1	0	0	1.58496	1	0	0
ACAD10					0	0	1	0
ACAD11	1.58496	1.29248	0	1	0	1	1.58496	0	1	0
ACAD9	1.58496	0	0	0					0	0
ACBD4	0	1	0	0					0	0
ACD					1	0	0	0
ACHE	0	1	0	0					0	1
ACOT13	0	0	1	0					0	1
ACOXL					1	0	0	1
ACPT					1	0	1.58496	0
ACSBG2	0	0	1	0					0	0
ACSF2	0	1	0	0					0	0
ACSF3					0	0	0	1
ACSL3	1	0	0	0					0	0
ACSL6					0	0	1.58496	0
ACSM2B	1	0	0	0					0	0
ACSM3					0	0	1	0
ACSS1					0	1	0	0
ACTA1	3.06646	0	0	0					5.71141	0
ACTB	3.49561	3.06646	4.59305	3.06646	2.37296	2.13769	3.09969	0	4.64309	1.65414
ACTBL2					1.58496	1	1	1
ACTC1	0	0	3.57341	0					0	0
ACTG1					0	0	0	1.89624
ACTL6A					0	1	0	0
ACTN1	1	0	1	0					0	1.65414
ACTN2	0	0	0	0					3.43686	0
ACTR2					0	1	0	0
ACTR3B					0	1	1	0
ACTRT1					1	0	0	0
ADAD2	1	0	0	0					0	0
ADAM11	0	0	0	0					1	0
ADAM12	1.93083	0	0	0					0	0
ADAM17	0	0	0	0					1	0
ADAM19	0	1	0	0					0	0
ADAM21	1	1.29248	1	0					0	0
ADAM23	0	0	1	0					0	0
ADAM9	0	0	1	0					0	0
ADAMTS1	1	0	0	0	0	0	0	1	0	0
ADAMTS10	0	0	0	0					1	0
ADAMTS16					1	0	0	0
ADAMTS4	0	0	0	0					1	0
ADAMTS9	0	0	3.06646	0					2.35595	1.65414
ADAMTSL2	0	0	1	0					0	0
ADAMTSL3	0	0	0	0					0	1
ADARB1	0	0	1	0					0	0
ADAT1	0	0	0	0					1	0
ADCK1	0	0	0	1					0	0
ADCY1					0	0	1	0
ADCY10	0	0	1	0					0	0
ADCY5					1	0	0	0
ADCY6	0	1	0	0					0	0
ADD2	0	0	1.58496	0	0	0	1	0	0	0
ADD3	1.58496	0	0	0					1	0
ADGB	0	0	0	1					0	0
ADGRA1	0	0	1	0					0	1
ADGRB1	0	0	1	0	0	1	0	0	1.58496	0
ADGRB2	0	1.29248	0	0					0	0
ADGRE1					0	0	1	0
ADGRE2	0	0	0	1					0	0
ADGRF3	0	0	1	0					0	0
ADGRL1	1	0	0	0					0	0
ADM5					0	0	1	1
ADRA2A	1	0	0	0					0	0
ADSL					0	0	0	1
AFAP1	1	0	0	0					0	0
AFAP1L2	1	1.29248	0	1					1	1.65414
AFF1	0	0	0	0					1	0
AFF3	1	0	0	0					0	0
AFF4	1	0	2.59371	0					0	0
AFM	0	0	1	0	2.0572	0	0	0	1	0
AFP	0	0	0	0					1	1
AFTPH	1	0	0	0					0	0
AGAP2					0	1	0	0
AGBL1	1	0	0	0	0	1	0	1	1	0
AGK	0	0	0	1					0	0
AGL	0	1	0	0					0	0
AGO1	0	1.79248	0	0					0	1.65414
AGT	0	2.78192	2.39979	4.94926	2.54992	1.58496	2.49432	0	0	1.65414
AGTPBP1	0	1	0	0					0	1
AGTRAP					0	0	1	0
AHCTF1	0	0	0	1					0	0
AHCYL1	0	1	0	0					0	0
AHDC1	1	1	1	1.58496	1	0	0	0	1	0
AHNAK	1.58496	1.79248	0	1.98448					2.35595	1
AHNAK2	1	0	1	0	1	0	0	0	2.35595	2.39979
AHSA2					0	1.58496	1.58496	1
AHSG	1.93083	0	1.58496	3.2091	4.36622	0	4.17715	5.69025	1	1.65414
AIFM1	0	1	0	0					0	0
AIM1	0	0	0	0					1.58496	0
AIM1L	1	0	0	0	1.58496	0	0	0	0	0
AIRE	0	0	0	0	0	1	0	0	1	0
AJUBA					0	0	1	1
AK1	0	0	0	0					1	0
AKAP11	1	1.29248	0	0	0	1	0	0	0	1
AKAP12	1	0	1.98448	0					0	0
AKAP2	0	0	1	0					0	0
AKAP3	0	0	0	0					0	1.65414
AKAP6	0	0	0	1					0	0
AKAP9					0	1	0	0
AKR1C2					0	0	0	1
AKR7A2	0	1	1	0					0	1.65414
AKT1					0	0	0	1.58496
AKT2					0	0	1	0
ALB	9.41364	9.12704	0	9.41364	9.66137	9.66137	9.66137	7.89316	9.12704	0
ALDH3A1	0	0	0	0					1	0
ALDH6A1	0	0	0	0					0	2.39979
ALDOA	0	0	0	0	0	1	0	0	1.58496	0
ALK					1	0	0	0
ALKBH5					0	0	1	0
ALMS1					0	0	0	1
ALPK1					0	1	0	0
ALPK2	0	1.79248	0	0					0	0
ALPK3	0	1.29248	0	0	1	1	0	0	0	0
ALS2	0	1	0	0					0	0
ALS2CL	0	0	0	1					0	0
ALYREF	0	1	0	0					1	0
AMBP	0	0	2.90475	3.49561	3.37596	3.37596	0	3.44427	1.58496	0
AMDHD1	0	1	0	0					0	0
AMER1	0	0	0	0					0	1
AMER2	0	0	1.58496	0					0	0
AMER3	0	0	0	0	0	1	0	0	0	1
AMOTL2					1.89624	4.39819	0	3.91544
AMPD1					0	0	1	0
AMPD3	0	1	0	0					0	0
ANG	0	1	1.98448	2.39979	0	1	0	0	1.93083	0
ANGEL2	1	1	0	0					0	0
ANK1	0	0	0	0	0	0	1.58496	1	0	1
ANK2	0	0	1	0	1	0	2.87296	1.58496	0	0
ANK3	0	0	0	1	1	0	1	0	0	0
ANKEF1	0	0	1.58496	0					0	0
ANKRD12	1.58496	0	0	0					0	0
ANKRD13B	0	1	0	0					1.58496	1
ANKRD17					0	0	0	1
ANKRD18A					0	0	0	1
ANKRD18B	0	1	0	0					0	0
ANKRD24					0	0	1	0
ANKRD26P1					0	0	0	1
ANKRD27	0	1	0	1					0	0
ANKRD28					0	1	0	0
ANKRD55	1.58496	1	1	0					0	0
ANKRD61	0	0	0	1					0	0
ANKRD63	0	0	0	1					0	1
ANKRD9	0	0	1	0					0	0
ANKS1A	0	0	1	0					0	0
ANKS6	0	0	0	1					0	0
ANKUB1	0	0	0	0					1	0
ANLN	1	1.79248	3.06646	0					1.93083	3.85535
ANO1	0	0	0	0					0	1
ANPEP	1	0	1	0					0	2.39979
ANTXR1					0	1	0	0
ANXA2					0	1.58496	0	0
AOAH					0	1	0	1
AOX1					0	0	1	0
AP1M2	0	1	0	0					0	0
AP2A1					0	1	0	0
AP3D1	0	0	0	0	0	1	0	0	0	1
AP4E1	0	0	0	0					0	1
APBB1					0	0	0	1
APBB2	0	1.29248	1	0	1	0	1	1	1	0
APC	1	0	1.58496	0	0	1	0	1.58496	0	0
APCDD1	0	1.29248	1.98448	0					0	0
APCS	3.49561	2.90475	3.06646	3.06646	3.65927	3.11869	3.37596	3.22766	0	1.65414
APEX2	0	0	0	0					0	1
APH1B					0	0	1.58496	0
APLP1	0	0	1	0					0	0
APOA1	6.13708	5.83253	0	7.22063	6.94186	0	6.73495	5.59576	0	5.35492
APOA2	3.67028	0	3.81112	4.85456	4.19475	0	4.4457	2.87296	1.58496	1.65414
APOA4	3.67028	3.06646	2.39979	3.49561	2.54992	2.78232	1	0	0	0
APOB	8.85242	7.73005	7.44706	8.0412	7.24032	10.1916	1.58496	2.49432	5.0983	4.94057
APOC1	1	1	0	0	1	0	0	0	0	0
APOC2	0	1.79248	0	1.58496	2.0572	1	0	0	0	0
APOC3	1.58496	1.79248	1.98448	2.39979	2.0572	2.54992	0	0	1	1
APOD	1	0	2.90475	2.52453	2.37296	2.13769	2.49432	2.87296	2.90475	1.65414
APOE	5.07622	0	4.59305	5.2191	4.49309	5.77592	3.37596	3.44427	4.26553	3.65295
APOF	0	1.29248	1.58496	0					0	0
APOH	1.93083	1	2.90475	3.71878	4.19475	4.18595	0	1	3.63561	4.59305
APOL1	2.81312	3.57341	3.67028	0	1.89624	2.87296	3.24485	2.87296	2.59371	2.91621
APOM	2.21462	2.39979	2.39979	2.39979	0	2.13769	1	0	1.93083	1.65414
APP					1	0	0	0
APTX	1	0	0	0					0	0
ARAF	0	0	0	0					1	0
ARAP2	1	0	0	0	1	0	0	0	0	0
AREL1					0	0	1	0
ARFGAP2	1	2.03814	0	1	1	1	2.49432	1.89624	1.93083	1.65414
ARFGEF2	0	0	0	0					0	1.65414
ARFIP1	0	0	0	0	0	0	1	0	1	0
ARHGAP21	0	0	0	0					1	0
ARHGAP23	1.93083	0	0	0	1	0	0	0	0	0
ARHGAP24	0	1	0	1					0	0
ARHGAP28					0	0	0	1
ARHGAP29	1	0	1.98448	0	1.58496	1	0	1	0	1
ARHGAP30	0	0	0	1					1.93083	0
ARHGAP31	0	1	0	0					0	0
ARHGAP4	1	0	0	0					0	1
ARHGEF1	0	1	0	0					1.58496	0
ARHGEF11	1	0	0	0					0	0
ARHGEF12					0	0	1	0
ARHGEF17					0	0	1	0
ARHGEF18	0	1	0	0					0	0
ARHGEF26					0	0	0	1
ARHGEF37	0	0	0	0					0	1
ARHGEF4	1.93083	1	0	0	0	0	0	1	0	0
ARHGEF5	0	0	0	1					0	0
ARHGEF7	1	0	0	0	0	1	0	0	0	0
ARID1B	0	0	0	0					0	1
ARID3B	0	0	0	0					1	0
ARID4A	0	0	0	1
ARL10					0	0	1.58496	0
ARL13B	0	0	0	0					1	0
ARMC3	1	0	0	0					0	0
ARMC5	1	0	0	0					0	0
ARMC9	0	0	1	0					1	0
ARMCX1	0	0	1	0					0	0
ARMCX4	0	0	1	0					0	0
ARNTL2					1	0	0	0
ARNTL2	1.93083	0	0	1					0	1.65414
ARSD	0	1	0	0					0	0
ARSF					0	0	0	1
ART5	0	0	1	0					0	0
ARVCF	0	0	0	0					0	1
ASAP1	0	0	0	1					0	0
ASAP2					0	0	0	1
ASCC3					1	0	0	0
ASGR2	1	0	0	0					0	0
ASMT					0	1	0	1
ASPM	1	0	0	0					0	0
ASPSCR1	1.58496	0	1.58496	1					0	0
ASTN2	0	1	0	0					0	0
ASXL2	1.58496	0	0	0					0	0
ASXL3	1	1	0	1					0	0
ATAD2	0	0	0	0					1.58496	0
ATAD2B	0	1	0	1					0	1
ATAD3A	1	0	0	0					0	0
ATAD5					1	1	0	2.49432
ATF7IP2	0	1.29248	0	0					0	0
ATG13					0	0	1	1.58496
ATG14					0	1	0	0
ATG2A	0	0	1	0					0	0
ATG4A	0	0	0	0	0	0	1	0	1	0
ATHL1	0	1.79248	1	0	0	0	0	1	0	0
ATM	2.21462	0	0	1.58496					0	0
ATN1					0	0	1	0
ATP1A1	0	0	0	0					1	0
ATP1A2	1	1.29248	1	0					0	0
ATP1A3	0	1.29248	1	0					0	0
ATP1A4	0	1.29248	0	0	0	0	0	1	0	0
ATP2A1	1.93083	0	1	0	0	0	1	0	2.35595	0
ATP2B1	0	0	1.58496	1.58496	1	0	0	0	0	0
ATP2C2	0	0	0	0	0	0	1	0	1.93083	0
ATP5A1					0	0	1	1.58496
ATP5J	0	0	1	0					0	0
ATP5J2-PTCD1	0	0	0	0					1	0
ATP6V0A1					0	0	0	1
ATP6V0A4					0	0	1	0
ATP6V0B	0	0	0	0					0	1
ATP6V1C2	0	1	0	0					0	1.65414
ATP7B					1	0	0	0
ATP8A2	0	0	0	0					0	1
ATR	0	1.79248	0	0					0	1.65414
ATRNL1	0	0	0	0					1	0
ATXN2	0	0	0	0					0	1
ATXN7L1	0	1	0	0					0	0
AUNIP	1	1	1	1					1.58496	0
AUTS2					0	0	0	1
AVIL	1.93083	2.39979	0	0					0	2.91621
AXIN1	0	0	1	0					0	0
AZGP1	0	0	0	0	1.58496	0	0	0	0	1.65414
B2M					0	0	1	1
B3GAT1	0	1	0	0					0	0
B4GALNT1	0	0	0	0	0	1	0	0	1.58496	0
B4GALNT4	0	0	0	0					0	1
B4GALT5	0	1	1	0					2.35595	3.34188
BACH2	0	0	0	0					1	0
BAG1	1	0	0	0					0	0
BAG3					0	0	0	1
BAG6	1	0	0	0					0	0
BAHCC1	1.58496	0	1	0	0	1	1	0	1	0
BAIAP2	0	0	0	0					1	0
BAIAP3	0	0	1	0					0	0
BANP	0	0	0	0					0	1
BARD1	0	0	1	0	0	0	1.58496	0	0	0
BASP1	1.93083	1.79248	0	1.58496	1	0	0	0	2.59371	1
BAZ2A	0	1.29248	0	0					0	0
BBS1	0	0	0	0					0	1
BCAP29	0	0	0	0					1	0
BCAR1					1	0	0	0
BCHE					0	0	1	0
BCKDK					0	0	1	1
BCL11B	1.58496	0	0	0	1	1.89624	1	1	0	1
BCL2L2	0	1	0	0					0	0
BCL3					0	1	0	0
BCL7C	1	0	0	0	0	1	1	0	0	0
BCL9L	0	0	0	0					0	1
BCLAF1	0	0	0	0					0	1
BCORL1					0	0	1.58496	0
BCR	1	0	0	0					0	2.39979
BECN1	0	0	0	1					0	0
BEND3					0	0	1	0
BHLHA15	0	0	0	0					1	0
BHLHE41	1	0	0	0					0	0
BHMG1	1	0	0	0					0	0
BIRC3	0	0	0	1					0	0
BIRC6	1.58496	0	0	1.58496					0	0
BLK	0	0	0	0					1	1
BLNK	0	0	0	0					0	1.65414
BLOC1S2	1	1.79248	1.58496	1	1	0	0	1	1	2.39979
BMF	0	1	0	0					0	1
BMP6	0	0	0	0					1	0
BMP7					0	0	0	1
BMPR2	2.21462	0	0	0					0	0
BNC2	0	0	0	0					0	1
BNIP2	0	0	0	0					1	0
BNIP3	3.06646	3.2091	2.39979	3.2091	1.89624	2.54992	0	3.06169	2.59371	3.34188
BPESC1	0	0	1	0					0	0
BPIFB6					0	1	0	0
BPTF	0	1	0	0					1.93083	1
BRCA2	1.58496	0	1	0					0	0
BRD2	0	0	0	0					1	0
BRD7					0	0	1	0
BRD8	0	0	1	1					0	1.65414
BRF1	0	1	0	0					1	1.65414
BROX	0	0	0	0					0	1
BRPF1	1	0	0	0					0	0
BRSK1	0	1	0	0					0	0
BSCL2	0	0	0	1					0	0
BSN	0	1	0	0	0	1	1.58496	0	0	0
BSX	0	0	1	0					0	0
BTBD1	1	0	0	0					0	0
BTBD17	1	0	0	0					0	0
BTBD18	1	0	0	0					0	0
BTD	0	0	0	1					0	0
BTN2A1	1	0	1	0					0	0
BTN3A2					0	0	0	1.58496
BZRAP1					0	1.58496	2.87296	1
BZW2	0	0	0	0					0	1
C10orf107	0	0	0	1					1.58496	0
C10orf12	0	0	0	1					1	0
C10orf131	0	0	0	1					0	0
C10orf67					0	0	0	1.58496
C11orf16	0	0	1	0	0	0	1	0	1	0
C11orf42	0	0	1	1					1	1
C11orf49	0	0	1	0					0	0
C11orf68					1	1	0	0
C11orf80	0	0	0	0	0	0	1	0	0	1.65414
C11orf85	0	1	0	0					0	0
C11orf95					0	0	1	1
C11orf96	0	0	1.98448	0	0	1	0	0	1.58496	0
C12orf43	0	0	0	1					0	0
C12orf66					0	0	0	1
C15orf39	1	1	0	0					0	0
C15orf57					0	1	0	0
C16orf47	1.58496	0	0	0					0	0
C16orf62					1	0	0	0
C16orf71	0	1	0	0					0	0
C17orf100	0	0	0	0					1	0
C17orf47	0	0	0	0					0	1
C17orf51	0	1	0	0					0	0
C17orf59	0	0	0	0					1	0
C17orf62					0	0	0	1
C17orf74					0	0	1	0
C17orf78	0	0	0	0					1	0
C18orf25	0	0	0	0					0	1.65414
C18orf63					0	0	1.58496	1.89624
C19orf25	0	1	0	1					0	0
C19orf43	0	0	0	1.58496	1	0	0	0	0	1.65414
C19orf44	0	0	0	0					1	0
C19orf53					0	0	1	1
C19orf60	0	0	1	0					0	1.65414
C1orf141	0	0	0	0					0	1
C1orf159	0	0	0	0					1	0
C1orf167	0	0	0	1					0	1
C1orf198	0	0	0	0					1	0
C1orf43					0	0	1	0
C1orf74	0	1	0	0					1	0
C1orf87	0	0	1	0					0	0
C1QA	2.92767	1.29248	2.39979	3.2091	2.37296	2.87296	0	3.44427	2.59371	1.65414
C1QB	3.85535	2.78192	2.59371	3.34188	0	3.4812	0	2.49432	4.03689	1
C1QC	4.59305	4.06417	5.18616	4.44291	3.65927	3.65927	2.49432	3.73577	4.82703	4.82703
C1QL3	0	0	1	1					0	0
C1QL4	0	0	0	0					1	0
C1QTNF7	1	0	0	0					0	0
C1QTNF9B	0	0	1.58496	0					0	0
C1QTNF9B-AS1	1.58496	0	0	0					0	0
C1R	0	0	6.85362	6.48113	6.73495	6.47152	0	6.73495	7.22063	6.61302
C1S	6.85362	0	6.48113	0	5.97039	6.34555	7.24032	0	6.9136	6.85362
C2	4.70768	3.43686	0	0	0	0	0	1	0	0
C20orf166-AS1	0	0	0	0					1	0
C21orf62	1	0	0	0					0	1
C22orf34					1	0	1.58496	1.58496
C2CD2L					0	0	0	1
C2CD4C	0	1.29248	0	0					0	0
C2CD5	0	1.29248	0	0					0	0
C2orf16	0	0	0	0	0	0	0	1	0	1
C2orf42	0	0	1	0					0	0
C2orf71	2.52453	1.79248	1.98448	1.58496					1.93083	1.65414
C2orf72	0	0	0	0					1	0
C2orf80	0	0	0	1					0	0
C3	10.085	9.41364	9.12704	10.085	9.27445	0	9.27445	9.07893	8.85242	9.48876
C3orf17					0	0	0	1
C3orf30	0	1	0	0					0	1
C3orf33	0	0	1	0					0	0
C3orf49	0	0	0	0					1	0
C3orf56	0	0	0	0					1	0
C3orf62	0	0	0	0					0	1.65414
C4A	9.48876	9.48876	9.48876	8.67845	9.99047	9.99047	9.99047	9.99047	9.41364	9.41364
C4B	9.69889	9.69889	9.69889	9.12704	8.95548	8.89437	9.45703	8.62276	9.48876	0
C4BPA	0	0	7.73005	6.77604	0	0	6.94186	6.5767	0	0
C4BPB	5.3475	4.51257	3.67028	1	3.22766	3.37596	4.02475	4.4457	3.81112	4.13411
C4orf17					0	0	0	1
C5	6.48113	0	4.94926	0	5.19223	3.11869	5.49006	5.14383	5.26084	5.01393
C5orf17	0	1	0	1					1.58496	1
C5orf38					0	0	1	0
C5orf63	0	2.59371	1.58496	1.58496					1.58496	0
C6	0	1.79248	0	0	2.0572	1	0	0	0	0
C6orf10	0	0	0	0					1	0
C6orf165					0	0	0	1
C6orf223	2.52453	2.03814	1	0					1	1.65414
C6orf99	0	0	0	0					0	1.65414
C7	0	0	0	1.58496					0	0
C8A	0	1	1.58496	2.74486					1	0
C8B	2.21462	2.78192	2.59371	3.2091	1.89624	0	0	2.25532	1.58496	1
C8G	1.58496	0	0	2.39979	1.58496	0	0	1	2.35595	2.91621
C8orf60	0	0	0	1					0	0
C8orf82	2.52453	1.79248	0	1	2.0572	0	1	1	1.93083	1
C9	2.92767	2.90475	2.59371	4.32755	2.37296	0	0	3.44427	3.2449	3.65295
C9orf126					0	0	0	1
C9orf131	1.58496	0	0	0					0	0
C9orf3					0	0	0	1
C9orf78					0	1	0	0
CA1	0	0	0	0					0	1
CA6	0	0	0	0					0	1
CABIN1	1	0	1.58496	0	1	0	1	1.58496	2.35595	2.39979
CABP1	0	0	0	1					0	0
CACFD1	0	0	0	0	1.58496	0	0	0	1	0
CACNA1A	1	0	1	0					0	0
CACNA1E					1	0	0	0
CACNA1F	0	1.79248	0	0					1	0
CACNA1G	1	0	0	0					0	0
CACNA1H	0	0	1	0					0	0
CACNG4	1	0	0	0					0	0
CACTIN					1.58496	0	0	0
CAD	0	0	0	0					0	2.39979
CADM2	0	1	1	1					1	0
CADM3	1	0	0	0					0	0
CALCOCO1	1	1	0	0					1.58496	0
CALML5					0	0	0	1
CALN1	2.52453	1	0	0	0	0	1	0	0	0
CAMK1D	0	0	0	0	0	0	1	0	0	1
CAMK2G	1	1	1.58496	0					0	0
CAMKK1	1	0	0	1	1	1	0	0	0	0
CAMKMT	0	0	1	0					0	0
CAMSAP2	0	1	0	1					1	0
CAMSAP3	0	0	1	0					0	0
CAMTA1	1	0	0	0					0	0
CANT1	0	0	1	1	1	0	0	0	1.58496	1
CAP1	0	1	0	0	0	0	0	1	0	0
CAPN13					0	0	1	0
CAPN2					0	1	0	0
CAPN3	0	0	0	0					1	0
CAPZA2	0	0	0	0					0	1
CARD10	1.58496	1	0	1					0	1
CARD6	0	0	0	0					0	1
CARD9	0	2.03814	0	0					1.93083	1
CARF					0	1	1	0
CARKD	0	0	0	0					1.58496	0
CARNS1					0	0	1	0
CASKIN1	0	0	1	0	0	0	1	0	1	0
CASKIN2	0	0	1	1					0	0
CASP10	0	1	0	1					0	0
CASP12	1	0	0	0	0	0	0	1	0	0
CASP7	1	0	0	0					0	0
CASP8	0	0	1	0					0	0
CASP8AP2	0	1	0	1					0	1.65414
CASP9	0	0	0	1.98448					0	0
CASS4	0	0	0	0					1.58496	0
CAST	0	0	0	1	1	1.89624	0	1	1	0
CATSPERG	2.52453	1.79248	0	0					0	0
CBFB	0	0	0	0					0	1
CBR3	0	1.79248	0	0	0	1	0	1	0	0
CBX2	0	0	1	0					0	0
CBX8					0	1	0	0
CC2D2A	0	0	0	0	0	1	0	0	1	0
CCBL1	0	1	0	0					0	0
CCDC114	0	0	0	0					1	0
CCDC116	1	1	0	0					0	0
CCDC129	0	1	0	0					0	0
CCDC136	0	0	0	0					1	0
CCDC14	0	1	0	0					0	0
CCDC144CP	0	0	1	0	0	1	1	1.58496	0	0
CCDC146					0	0	0	1
CCDC151					0	0	1	0
CCDC154	0	0	0	1					0	0
CCDC158	0	0	0	0					0	1
CCDC17	0	0	0	0					1.58496	0
CCDC171	1	0	0	0					0	0
CCDC178	0	1	0	0					0	0
CCDC18	0	0	0	0					0	1
CCDC180	1	0	0	0					0	0
CCDC27					0	0	1.58496	0
CCDC30					2.37296	2.37296	0	0
CCDC40					0	0	0	1
CCDC53	0	1	0	0					0	0
CCDC6	0	1	0	0					0	0
CCDC61	0	0	0	1					0	0
CCDC62	0	0	0	0					1	0
CCDC63					0	0	1	1
CCDC70	0	0	0	1					0	0
CCDC73	0	0	0	0					0	1
CCDC74B					0	0	0	1
CCDC80					0	0	0	1
CCDC82	0	0	1	0					0	0
CCDC85B					0	1	0	0
CCDC85C	1	0	0	1					0	0
CCDC86	0	0	1	0	0	0	1	0	0	0
CCDC88A	1.93083	0	0	0					0	0
CCDC88B	0	0	1.58496	1					1	0
CCDC92	0	0	1	1					0	0
CCIN	0	0	0	0					1	0
CCKBR	0	0	0	1					0	0
CCNB3	0	1	0	0					0	0
CCNE1	0	0	0	0					1	0
CCNG2	0	1	0	0					0	0
CCP110	0	0	1	0					0	1
CCPG1	0	0	1	0					0	0
CCSER2	0	0	1	0	0	0	1	0	0	0
CCT6B					0	1	0	0
CD1E	0	0	0	1.58496					0	0
CD200R1	0	0	0	0	0	1	0	0	0	1
CD40					0	0	0	1
CD44					0	1	0	0
CD46	0	0	0	0					1	0
CD5L	0	0	4.85456	0	2.82764	0	3.68508	0	4.64309	4.74496
CD84	0	0	1	0					0	1
CDC14C	0	0	0	0					1	0
CDC20	0	0	1	0					0	0
CDC23	0	1	0	0					0	0
CDC42BPA					0	0	1	0
CDC42BPG	0	0	0	0					0	1
CDC42EP4	1	0	0	0					0	0
CDC5L	0	0	0	1	0	0	1	0	1.58496	1.65414
CDC6	1	0	0	0	0	1	0	0	0	0
CDCA3	0	1	1	1.98448					0	1
CDCA5	0	0	1	0	0	1	0	0	0	0
CDH16	0	0	0	0	0	0	0	1	1	0
CDH17	1	0	1.58496	1					1	0
CDH26	1	0	0	0					0	0
CDHR2	0	0	0	1					1.58496	1
CDHR4	0	0	0	1					0	0
CDK12					0	0	0	1
CDK13	0	0	0	1					1	0
CDK9	0	1	0	1					1.58496	0
CDKL5	0	0	0	0					1	0
CDKN1C	1	0	0	0					0	0
CDKN2D	0	0	0	0					1	0
CDR1	0	1	0	0					0	0
CDRT1					0	0	0	1
CDS1					1	0	0	0
CDY1	0	0	0	0					1	0
CEACAM4	0	1.29248	0	1					0	0
CEBPZ	0	0	1.58496	0	0	0	1	1	1.58496	0
CECR2	0	0	1	0					0	0
CELA3B	1.58496	0	0	0					0	0
CELF2					0	0	0	1
CELF4	0	0	0	0					0	1
CELSR3	1	0	0	0	0	0	0	1	0	0
CENPE	0	0	0	0					1	0
CENPJ	0	0	1	0	0	0	1	0	0	0
CENPL	0	1	0	0					0	0
CEP128					0	0	0	1
CEP131	1	0	1	0					1	0
CEP152	0	0	0	1	1	0	0	1.89624	0	0
CEP162	1	0	0	0					0	0
CEP164	1	0	0	0					0	0
CEP170	0	0	1	0	0	0	0	1	0	0
CEP250					0	1	0	0
CEP290	0	0	1	0	0	0	1	0	0	0
CEP350					0	1	0	1
CEP68					0	0	0	1
CEP70	0	1	0	0					0	0
CEP72					0	0	1	0
CEP85L	0	1	0	0					0	0
CEP89	0	0	0	0					1	0
CEP95					0	0	1	0
CERS2					1.58496	0	0	0
CES4A	1	0	0	0					0	0
CETN2	1	0	0	0					0	0
CFAP221	0	0	0	1					0	0
CFAP45					0	0	1	0
CFAP46	0	0	1	0					0	0
CFAP47	1.93083	1.29248	0	0					0	0
CFAP74	0	1	0	0					0	0
CFAP97	1	0	0	0					0	0
CFB	0	0	0	0	0	0	2.87296	2.78232	0	3.34188
CFH	6.52152	4.59305	0	7.13078	6.08618	6.16846	4.73979	0	6.61302	5.98205
CFHR1	3.06646	0	3.40475	3.49561	2.54992	3.37596	0	0	3.63561	2.91621
CFHR3	3.06646	0	0	2.52453					0	3.34188
CFHR5	0	1.29248	1	1.98448	1	1	0	0	1.93083	0
CFI	2.52453	1.79248	0	2.74486	2.37296	1.89624	0	1	2.90475	1.65414
CFL1	0	1.29248	0	1	1	0	0	0	0	0
CFP	2.52453	2.90475	1.58496	3.34188	1	1	0	0	3.81112	1.65414
CFTR	0	1	0	0					0	1
CG018					0	0	0	1
CHAF1B	1	0	0	1					0	0
CHAMP1	0	1.29248	0	0	1	1.58496	0	1	1	0
CHD1	0	0	0	0					0	2.91621
CHD3	0	1	0	1	1	0	0	0	0	0
CHD6	0	0	0	1					1	1.65414
CHD7	0	0	0	1.58496					1	0
CHD8					0	1	1.58496	1.89624
CHEK1	0	0	0	1					0	0
CHGA	1	1	0	0					0	0
CHGB					1	0	0	0
CHIA					0	0	1	0
CHID1	0	0	0	1.58496					0	0
CHKA	0	0	0	0					0	1
CHL1	2.21462	2.59371	2.59371	2.24145					2.35595	3.34188
CHMP2A	1	0	0	0	0	0	1	1	0	0
CHP1					0	1	1	0
CHPF2					0	0	1	1
CHRNA4	1	0	0	0	0	0	2.87296	0	0	0
CHST2	0	1	1	0					0	0
CHST4	0	0	0	0					1	0
CHSY1	0	0	0	1	0	1	0	0	0	0
CHTF18	1	0	0	0					0	0
CIART	0	0	0	0					0	1
CIC	0	0	0	0					1	0
CIT					0	1	0	0
CKAP4	0	1	0	0					0	0
CKAP5					1	0	0	0
CKB	1.58496	1	0	0					0	0
CLASP1	0	1	0	1					0	0
CLASP2	0	0	1	0					1	0
CLDN20	0	1.79248	0	0					0	0
CLEC14A	0	0	1	0					0	0
CLEC3B	2.52453	1	2.90475	0	3.37596	3.4812	0	1.89624	1	1
CLIP3					0	1	0	0
CLMN	0	0	1	1					0	0
CLNK	1	0	0	1					0	0
CLOCK	0	0	0	0					0	1
CLSTN3	0	1.29248	1	0					0	0
CLTA	0	0	1.58496	0					1	1
CLTC	0	0	0	1					0	0
CLU	5.69715	5.30417	5.91336	5.68288	6.58251	7.24032	0	5.28641	4.94926	5.20263
CLUH	0	0	1	0					0	0
CMPK2	0	1	0	0					0	0
CMTR1	0	0	0	0					1	0
CNBD1					0	0	0	1.89624
CNBP	0	0	1	0					0	0
CNDP2	0	0	0	1					0	0
CNGA2	0	2.59371	0	0					0	0
CNIH1	0	0	0	0					0	1
CNNM2	0	0	1	0					0	0
CNOT3					0	0	0	1
CNOT6L	0	0	0	1	1	0	0	0	0	0
CNTN4	0	2.03814	0	0					0	1
CNTNAP2	0	0	0	0					1.58496	0
CNTRL					1	0	2.49432	1.58496
CNTROB	0	1	0	1					0	0
COBL					0	0	0	1.58496
COG1	0	0	0	0	0	0	1	0	1.58496	0
COG2	0	1	0	0					0	0
COG5	0	0	0	1					0	0
COL11A1	0	1	1	0					1.93083	1
COL11A2	0	0	0	1					1	0
COL12A1	1	0	1	0	0	0	0	1	0	0
COL13A1	0	0	1	0					0	0
COL14A1	0	0	0	1.98448					0	1
COL16A1	1	0	1.98448	0					0	1.65414
COL17A1	1	1.29248	0	0					0	0
COL18A1	0	0	0	0					1	0
COL19A1	1	0	0	0					0	0
COL1A1	0	0	1.98448	1.58496	0	0	1	1.58496	0	1.65414
COL1A2	1.58496	0	1.58496	0					1.58496	0
COL21A1	1.58496	0	1.58496	1.58496	0	0	1	1.58496	0	0
COL22A1	1	1	0	0					1.58496	1
COL24A1	0	0	0	1					0	0
COL25A1	1.58496	0	0	0					0	0
COL26A1	0	0	0	0					1	0
COL27A1	0	0	0	0					1	0
COL28A1					0	0	1	1
COL2A1	1.93083	1.79248	1.58496	1.58496	0	0	0	1.58496	1.93083	2.39979
COL3A1	2.21462	1.79248	1.58496	1.58496					2.59371	1.65414
COL4A1	1	0	0	1					0	0
COL4A2	0	1	1.58496	0					0	0
COL4A3	0	0	0	1.58496					1	0
COL4A4	0	0	0	1	0	1	1.58496	0	0	3.34188
COL4A5	0	1.29248	0	0	1	0	0	0	0	0
COL4A6	1	0	1	1.58496	1	0	0	1.58496	1	0
COL5A2	0	1.29248	0	1					1.58496	0
COL5A3	0	1.29248	1	1	0	0	1	0	1.58496	1.65414
COL6A1	1	0	0	0					0	0
COL6A3	0	0	0	0					0	1
COL6A5					1	0	0	0
COL6A6	0	1.29248	1	0	1	0	0	0	0	1.65414
COL7A1	0	1.79248	1.98448	1.58496					1	0
COL8A1					0	0	1	0
COL9A1	0	0	1	0					0	0
COL9A2	0	0	0	0	0	0	1	1	1	0
COL9A3	2.21462	1	1.98448	1.58496					2.59371	3.65295
COLEC12					0	0	1	0
COMP	0	1	1	0					0	0
COPA					0	0	1	0
COPB2					0	0	1.58496	1
COQ10B	0	0	1	0					0	0
COQ6	0	0	0	0					0	1
CORO1A					1	1	0	0
CORO7	0	0	0	1					0	0
COX17					0	0	1	0
CP	4.35942	0	3.86497	4.32755	5.0328	0	4.90152	4.28823	3.43686	3.65295
CPB2	1.58496	0	0	0	1.58496	0	0	0	0	0
CPED1					0	0	1	0
CPN1	1	1.79248	1	1.98448	1	0	0	0	0	0
CPN2	3.06646	2.59371	0	2.92767	0	0	0	1.89624	1.93083	2.39979
CPNE1					1	0	0	0
CPNE5					0	0	0	1
CPNE6					1	0	0	0
CPQ	0	1.29248	0	0					0	0
CPS1	0	1	0	0					0	0
CPSF1	0	0	0	1					0	0
CPSF4L	0	0	0	0					1	0
CPSF6	0	0	0	1					0	0
CPT1C					0	0	0	1
CPT2	1	0	0	1					1.58496	1
CPTP	0	0	0	1					0	0
CR1	0	0	0	0	0	0	0	1	0	1
CRB1	0	0	0	0					1	0
CREB3L2					0	0	0	1
CREB3L3					0	0	0	1
CREBBP	0	0	0	0	0	1	0	0	1	0
CREBZF	0	0	1	1					0	1
CREG2	0	0	0	0					0	1
CROCC2	1	0	0	0					0	0
CRP	3.57341	1.79248	0	0	3.4812	1.58496	1.58496	3.44427	1	2.91621
CRTAC1	0	1	0	0					0	1
CRTAM					0	1	0	1.58496
CRY2	0	1	0	0					0	0
CRYBB2	1	1	0	0					0	0
CRYBG3	0	0	0	0	0	0	1	1	0	1.65414
CRYZL1					2.0572	2.54992	3.09969	1.58496
CS	0	0	0	0					0	1
CSAD					0	0	1	0
CSF3	0	0	0	0					1	0
CSGALNACT1	0	1	0	0					0	0
CSMD1	0	0	0	1.58496					0	0
CSMD3	0	0	0	0					0	1
CSN1S1	0	1	0	1					1.93083	1.65414
CSNK1A1	0	0	0	1.58496					1	1
CSNK1G2	1	0	0	0	0	0	1	0	0	0
CSRNP2					0	0	0	1
CSRNP3	0	0	1	0					0	0
CSRP1	0	1	0	0					1	0
CSRP2	1.58496	0	0	0					0	0
CSRP2BP					1	0	0	0
CSTA					0	1.58496	0	0
CSTF2	0	0	1	1					1.58496	1.65414
CT45A4	0	0	1	0	0	0	0	1	0	0
CTAG2	0	0	0	0					0	1
CTC1	0	0	0	0					1	0
CTCF	0	0	0	0					1	0
CTDSP1	0	0	0	0	1	0	0	0	1	0
CTNNA3					2.82764	0	3.09969	3.65927
CTNND1	1	1.29248	0	0					0	0
CTNND2	0	0	1	0					1	0
CTRB1	0	0	2.39979	0					1.58496	0
CTTN	0	1	0	0					0	0
CTTNBP2					0	0	1	1
CUBN	0	2.39979	1	1	0	0	2.49432	2.87296	1.93083	1.65414
CUEDC2					1.58496	0	0	0
CUL3	0	0	0	0					1.58496	0
CWC27	1	1	0	0					1.58496	0
CWH43	0	0	0	0					0	1
CXorf49	1	0	1	0	0	0	1	0	0	0
CYBA	0	0	1.58496	0					1	0
CYFIP1	0	0	0	1					0	0
CYP11B2	0	0	0	0					1	0
CYP21A2	0	0	1	0					0	0
CYP26B1	0	0	0	0					0	1
CYP2A7					0	1	0	0
CYP2F1	0	0	0	0	0	0	1	0	1	0
CYP2S1	0	0	0	0	0	0	0	1	0	1
CYP3A4					0	1	0	0
CYP4F12	0	0	0	0					0	1
CYP51A1	0	0	0	0					0	1
DAAM1					0	0	1.58496	0
DAAM2	0	0	1	0					0	0
DAB1	0	0	0	0	0	0	1	0	1	0
DAB2IP					0	1	0	0
DACH1	0	0	0	0	0	1	0	0	1	0
DACT1	0	0	0	1.58496					1	0
DACT2	0	0	1	0					0	0
DAP3					0	0	1	0
DAPK1	0	1	0	0					0	0
DAPP1					1	0	0	0
DAXX	1	0	0	1					0	0
DBH					0	0	1	0
DBI	1	0	1	0					0	0
DBNL					0	0	1	0
DBX1	0	0	1	0					0	0
DCAF15	1.58496	0	1.98448	1					1	1.65414
DCAF8	0	0	0	0					1.93083	0
DCD	1.93083	0	0	0	1	1.58496	0	0	0	0
DCP1B	0	0	0	1					1.93083	0
DCUN1D3	1.58496	1	0	1					0	0
DCUN1D4	0	0	0	1					0	0
DCX	0	0	0	0					1	0
DDB1	0	0	0	1					0	0
DDHD2	0	0	0	0					1.58496	0
DDN	1	1	1	1	0	0	0	1.58496	1	1
DDR2	0	1	0	0					0	0
DDX1	0	0	0	1					0	1
DDX11	0	0	0	1					0	0
DDX17	0	0	0	1					0	0
DDX21	0	0	0	0					1	1
DDX23					0	1	0	0
DDX26B	0	0	0	0					0	1
DDX39A					0	0	1	1
DDX39B					0	0	1	0
DDX53	0	1	0	0					0	0
DDX60	1	0	0	0					0	1.65414
DEFA1	0	1	0	1.58496					1.58496	0
DEFA4	1.58496	0	0	1					0	0
DENND4A	0	0	0	1					0	1
DENND4B	0	0	0	1	0	1.89624	1	0	0	0
DENND6B	1.93083	1	0	0					0	0
DEPDC1B	0	0	0	0					0	1
DEPTOR	0	1.29248	0	0					0	0
DES	0	0	0	0					1	0
DFFA	1	0	0	0	1	0	0	1	1.93083	0
DFNA5					0	0	0	1
DFNB59					0	0	1	0
DGKZ	0	0	1	0					0	0
DHCR7	0	1	1	0					0	0
DHDH					1	0	0	0
DHRS13					0	0	1	0
DHRS4L1	0	0	0	0					0	1
DHX37	0	0	0	0					1	0
DHX38	1	0	0	0					0	0
DHX9	2.52453	1.29248	1.98448	1.58496	1.89624	2.54992	3.37596	3.06169	1.93083	0
DIDO1	0	0	0	0					1	0
DIP2B	0	0	0	0					0	1.65414
DISP1	0	2.39979	0	1					0	0
DISP2	0	0	0	1.58496					0	0
DIXDC1	0	0	0	0					1	0
DKFZp586F0420	0	1	0	0					0	0
DKFZp686E0752					0	0	1	0
DLAT	0	0	1	0					0	0
DLC1	0	0	0	0					1	0
DLG2	0	0	0	0					1.93083	0
DLGAP1	0	0	0	0					0	1
DLGAP3	0	1	0	1					0	1
DLGAP4	0	0	0	0					0	1
DMAP1	0	0	0	0					0	1
DMRT1	1	1	0	0	0	1	1	0	0	0
DMRTA1					0	0	0	1
DMRTC1	0	0	0	0					1	0
DMTN	1.58496	0	0	0					0	0
DMXL1	0	0	1	0					0	0
DMXL2					0	1	0	0
DNAH10	1	0	0	1.58496					0	0
DNAH11	2.81312	2.03814	0	0					0	0
DNAH14	1	1.29248	0	0					0	1.65414
DNAH2	0	1	0	0					0	0
DNAH3	1.58496	1	0	0					1.58496	0
DNAH5	1	1.29248	1	1					1	0
DNAH6	0	0	0	1					0	0
DNAH7	0	1	0	0					0	0
DNAH8					0	0	1	2.49432
DNAH9	1.58496	0	0	0	0	1	0	0	0	0
DNAJB11					1	1	1	0
DNAJC13	1	0	0	1	0	1	0	0	0	0
DNAJC4	0	0	0	0	0	0	0	1	1	0
DNHD1	0	0	0	1	2.54992	2.37296	1	1	1	0
DNM1L	0	1	1	0					0	0
DNMBP	1.58496	0	0	0					0	0
DNMT3A	0	0	0	0					0	1
DNMT3B	0	0	0	0	0	0	0	1	0	1
DNTTIP2	1.93083	0	1	0					0	3.34188
DOCK1	0	0	0	1					0	0
DOCK10	0	0	1	0					0	0
DOCK7	0	0	0	0					1	0
DOCK8	1	0	0	0					0	0
DOK6	1	0	0	0					0	0
DONSON	1	0	0	0					0	1
DOPEY1	0	0	1	0					0	0
DOS	0	0	0	0					0	1
DPCR1	0	0	0	0					1	0
DPEP1	0	1	0	1					1	1
DPH1	0	0	0	1					0	0
DPP8					0	1.58496	1.58496	0
DPYD					0	0	1	0
DPYSL3	0	0	0	0					1.58496	0
DSC1	1	0	0	0					0	0
DSEL	0	0	0	1					0	0
DSG2	0	1	0	0					1	0
DSG3	0	1	1.58496	1	0	1	0	0	0	0
DSG4	0	0	0	0					1	1
DSP	0	0	1	0	0	0	0	1.58496	1	1.65414
DSPP					0	0	1.58496	1
DST	1	0	0	0	0	0	1	0	0	0
DTL	0	1	0	0	0	0	1	0	1	0
DTNA					1	0	0	0
DTNB	0	0	0	0					0	1.65414
DTX4					0	1	0	0
DUSP13	0	0	0	0					0	1
DUSP15	0	0	0	1					0	0
DUSP16	1	0	0	0					0	0
DUSP18	0	0	0	1					0	0
DUSP8	0	0	0	0					1	0
DVL1P1	0	1.79248	0	1.98448					1	0
DYM	1	3.31776	0	0	0	0	0	1	0	0
DYNC1H1	0	0	1	0					0	0
DYNC1LI1	0	0	1	0	1	1	0	0	1	1
DYNC1LI2					0	0	0	1.58496
DYNC2H1	0	1	0	0	0	0	1	0	1	0
DYRK4	0	0	0	0	1	0	0	0	1	0
DYSF	0	0	0	0					0	1
E2F4	0	0	1	0					0	0
EARS2	1	0	0	0					0	0
ECEL1	1	0	0	0					0	0
ECHDC1	0	1.29248	0	0					0	0
ECM1	1	1.29248	1	1					0	0
ECT2					1	0	0	0
EDC3					1	0	1	0
EDC4	1.58496	0	0	0	1.58496	1.58496	0	1.58496	0	0
EDEM2	0	1	0	0					0	0
EDRF1					0	1	0	0
EED					1	0	0	1
EEF1A1	0	0	0	1					0	0
EEF2	0	0	1	0					0	1.65414
EEPD1					0	0	0	1
EFCAB5	0	0	1	0					0	0
EFCAB6	0	0	0	0					1	0
EFCAB7	0	0	1	1					0	1
EFCAB8	0	0	0	1					0	0
EFNB3					0	0	1	1.58496
EGFL8					0	1	0	0
EGFLAM	1	0	1	1.58496	0	0	1	0	0	0
EGLN1	0	0	0	1	0	1	0	0	0	1
EGLN2	0	0	0	0	0	0	0	1	0	1
EHBP1	0	0	1	1					0	0
EHBP1L1	0	1	0	0					0	0
EHF	0	0	1	0					0	0
EHHADH					1	0	0	0
EHMT1	0	0	0	0	0	0	0	1	0	2.39979
EIF1AD	0	0	0	0					1	0
EIF2A	1	0	0	0					0	0
EIF2AK1	0	0	0	0					1	0
EIF3I	1	0	0	0					0	0
EIF4B	0	0	0	0					1	0
EIF4E	0	1	0	0					0	1
EIF4EBP1					0	1.58496	0	1
EIF4G1					1	1	0	0
EIF4G2	0	1	0	0	0	0	1	0	1	0
ELF1	0	1.29248	0	0					0	0
ELL	0	0	0	0					0	1
ELL2					0	0	1	0
ELMO2					1	0	0	0
ELMO3	0	1	0	0					1	0
ELP3	1	0	0	1	0	1	0	1	0	0
ELP5	0	0	1	0					0	0
ELSPBP1					0	0	0	1
EMID1	0	0	0	0					1	0
EMILIN1	1	0	0	0					0	0
EMILIN2	0	0	0	0					1	0
EML5					1	1	0	1
EML6					0	0	0	1
ENDOD1	0	1	0	0					0	0
ENKUR	0	0	0	0					1	0
ENO2					0	0	0	1
ENO3	0	0	0	0	0	1	0	0	2.35595	0
ENPEP					0	0	0	1
ENTPD5					0	0	0	1
EOMES	1	0	0	0					0	0
EP300	0	0	1.58496	0					0	0
EPB41	1.58496	1	1.58496	1					0	0
EPB41L1					0	0	0	1
EPB41L3	2.81312	1	0	0					0	0
EPB41L5					0	0	1	0
EPC2	0	1	0	0					0	0
EPHA10	0	0	0	0	0	0	0	1	1	1
EPHA4	0	0	1	0	0	1	0	0	1	0
EPHA5	1	0	0	0					0	0
EPHB4	1	0	1	0					0	0
EPM2A	0	0	0	1					0	0
EPN2	1	0	0	0					0	0
EPPK1					0	0	0	1
ERAP1	0	0	0	1	1	0	0	0	0	0
ERBB2	0	0	0	1	0	0	0	1	0	0
ERC1	0	0	0	0					1.58496	1
ERCC3	0	1	1.98448	0					1.58496	1
ERCC4					0	1	0	0
ERCC5	0	0	0	1.98448					0	0
ERGIC2					0	0	1	0
ERI3	0	0	1	0					0	0
ERICH5					0	0	1	1
ERMAP					0	1	0	0
ERMP1	0	1	0	0					1	0
ERVPABLB-1	1	0	0	0	1	0	0	0	0	0
ERVV-1					1	0	0	0
ERVW-1	0	0	0	0					1	0
ESF1	1	0	0	0					0	0
ESPNL	1	0	0	0					0	0
ESRP1	1	0	0	0					0	0
ETAA1					0	0	0	1.58496
ETFA					0	1.58496	0	0
ETS1	1	0	0	0					0	0
ETV3L	0	0	0	1					0	0
EVC	0	0	0	0					1	0
EVL	1	1.79248	1	1.58496					0	0
EVPL	0	1	0	0	0	1	0	0	0	0
EVX1	0	0	1	0					0	0
EWSR1	0	1	0	0					0	0
EXOC5	0	1.79248	1.58496	0					3.2449	1.65414
EXOSC10	0	0	1	0					0	0
EXOSC3	1.58496	2.03814	1.58496	0					1.58496	0
EXTL1	0	1	0	0					0	0
EYA1	0	0	0	0					0	1
EYS	0	0	0	0					1	0
F10	0	1	0	2.52453					1.58496	0
F11	1.93083	1.79248	1	0	0	3.11869	0	0	1	0
F12	2.52453	2.59371	2.90475	0	0	4.03569	0	3.22766	0	4.67656
F13A1	1	1.79248	0	1	1	0	0	0	0	0
F2	4.31167	4.94057	4.51257	5.06295	3.80031	4.39819	0	3.22766	4.64309	5.26084
F5	1.93083	0	3.2449	2.88869	3.22766	2.87296	0	0	0	2.39979
FAM110A					1	0	0	0
FAM111A	0	1	0	0					0	0
FAM118A					0	0	1	0
FAM120A	1	0	0	0					0	1
FAM120C					0	1	0	0
FAM122B	0	0	0	0					0	1
FAM124A	0	1	0	0					0	0
FAM126B					0	0	1	0
FAM132A	1	1.79248	0	1.98448	0	0	1.58496	0	1	0
FAM135A	0	0	0	0	1	0	0	0	0	1
FAM135B	0	0	1	0					0	0
FAM13A	0	0	0	0					0	1
FAM160A2	0	0	1	0					0	0
FAM160B2	1	0	0	0					0	0
FAM171A1	1	0	0	0					0	0
FAM172A					0	1	0	0
FAM179A	0	0	0	0					1	0
FAM179B	0	1	0	0					0	0
FAM184B					0	0	0	1
FAM186B	0	1.29248	0	0	0	0	0	1	0	0
FAM195A	1	0	0	0					0	0
FAM200B	0	1	0	0	1	0	0	0	0	0
FAM209B	0	0	0	0					0	1
FAM20C	1.58496	0	0	1.58496					0	0
FAM220A	0	0	1	0					0	0
FAM220BP	1.58496	0	0	0					0	0
FAM221B					0	0	1	0
FAM27D1					0	0	0	1
FAM27L	0	0	1.98448	0					0	0
FAM35A	0	0	0	1					0	0
FAM3A	1	0	0	0					0	0
FAM47C					0	0	0	1
FAM50A	0	2.03814	0	1.98448					1	0
FAM63A	0	0	1.58496	0					0	0
FAM71E2	0	0	1	0					0	0
FAM83A	0	0	0	0	0	0	1	0	0	1
FAM83B	0	1	0	1.98448					1.93083	1.65414
FAM83C	1	0	1	0	1	1	1	0	0	1
FAM83H	0	1.29248	0	0					0	0
FAM84B	0	0	0	1					0	1.65414
FAM86B1	1	0	0	0					0	0
FAM8A1	0	0	1	0					0	0
FAM9C	0	0	1	0					0	0
FAP					0	0	1.58496	0
FARP1	2.21462	2.39979	1	1.98448					0	0
FARP2	0	0	0	0					1	0
FASN	0	0	0	1					0	0
FAT1	1	0	0	0					0	0
FAT3	0	1	0	0	0	0	1	0	1	0
FAT4	0	0	1	0	0	0	1	1	0	0
FBF1	1	0	0	0					0	0
FBLL1	1	0	0	0					0	0
FBLN1	1.58496	2.90475	1.98448	2.59371	2.0572	1.58496	0	0	1	1.65414
FBLN7	0	1	0	0					0	0
FBP1					0	0	1.58496	0
FBXL18	0	0	1	0					0	0
FBXO10	3.36601	1	0	0					0	0
FBXO28	1	1.29248	1.58496	2.39979					1.58496	2.39979
FBXO33	0	0	0	1	1	0	1	0	0	0
FBXO45	0	1	1	0					0	1
FBXW2					0	0	0	1
FBXW9	0	0	0	0					0	1
FCAMR	0	0	0	1					0	0
FCGBP	0	0	5.0983	3.49561	3.53894	4.39819	4.49309	4.93052	1.58496	0
FCGR2A					1	1	1	1.58496
FCGR3A	1.93083	1	1.58496	1.58496	3.06169	2.87296	3.94431	3.44427	2.59371	0
FCGR3B	1.93083	1	0	1	2.37296	2.13769	0	0	0	1
FCN2	0	1	0	0					0	0
FCN3	0	0	1	2.88869	1.58496	0	0	1	1	0
FCRL4					0	1	0	0
FCRL5	0	0	0	0	0	0	0	1	1	0
FDFT1	0	0	0	0					1	0
FER1L5	0	0	1	0					0	0
FER1L6	1.58496	0	1	2.39979	0	0	0	1.58496	3.06646	0
FERMT1	0	0	0	1	0	0	1	0	0	0
FES					1.58496	0	0	2.25532
FGA	3.49561	0	4.06417	3.49561	0	3.11869	0	0	3.90702	3.85535
FGB	0	1	0	0					0	0
FGD1	0	0	0	1					0	0
FGD2	1.58496	0	0	0					0	1
FGD4	1	0	0	0					0	0
FGD5	0	0	1	0					0	1
FGD6	0	0	0	0					1.93083	0
FGF2	0	1	0	0					0	0
FGFBP3	1	0	0	0					0	0
FGFR2	1	1	0	0					0	0
FGFR4	1	0	0	0					0	0
FGFRL1					0	1	1	0
FGG	1	1	1.58496	1					0	0
FHAD1	1	0	0	0					0	0
FHIT					1	0	0	0
FHL2	0	0	0	0					1.93083	0
FIGN	0	0	0	0					1	0
FILIP1	0	0	0	0					1.58496	0
FILIP1L	0	0	0	0					1	0
FIS1	0	0	0	1					1	0
FKBP1B	0	0	0	0					1	0
FKBP4	0	0	0	0	1	0	1	0	1	0
FKBP5	0	0	0	0					0	1
FKBPL	0	0	0	1					0	1
FKTN	0	0	0	0					1.58496	0
FLAD1	0	0	1	0					0	0
FLCN	1	0	0	0					0	0
FLG2	1	0	0	0					0	0
FLII					0	0	0	1
FLNA	1	1	1.98448	0	0	0	0	1	0	0
FLNB	0	0	0	0					1.93083	0
FLNC	0	1	0	1					0	1
FLOT1	0	0	1	0					1	0
FLT1	1	0	0	0					0	0
FMN2	0	0	0	1.58496					0	0
FMNL1	1	1	0	0					0	0
FMNL2					1	0	0	1
FN1	0	0	6.52152	0	5.78418	5.70175	4.39819	4.08119	0	4.94057
FN3KRP	0	0	0	0					1	0
FNBP1	0	1	0	0	0	0	0	1	0	0
FNDC1					0	0	0	1
FNDC3A	0	1	1	0					0	0
FNIP2	0	0	0	0					1.58496	0
FOXA1	1.58496	1.79248	0	0					0	0
FOXA2					0	0	0	1
FOXB2					0	0	0	1
FOXK1	0	0	0	1					1.58496	1.65414
FOXM1	0	0	0	0					1	1
FOXP4	0	0	1.58496	0					1	1.65414
FRAS1	0	0	0	0	1	0	0	1	1	0
FREM2	1.58496	0	0	0					0	0
FRMD4A	0	0	0	1					0	0
FRMD4B	0	1	0	0					0	0
FRMD6	0	0	0	1					0	0
FRMD8P1	0	0	0	0					1	0
FRMPD3	1	1	1	0					0	0
FRS2	0	0	0	0					1	0
FRY	1.58496	0	0	0					1	1
FSCB					1	0	0	0
FSD1	0	1	0	0					0	0
FSD2	0	0	0	0					1	0
FSIP2	0	1	1.58496	0	0	1	1	0	0	0
FSTL5	1	0	0	0	0	0	0	1	0	0
FURIN	0	0	0	0					0	1
FUS	0	0	1	0					0	0
FUT5	1.93083	1	0	0					0	0
FUT9	1	0	0	0					0	0
FXR1	1	0	0	0					0	1
GAB1	0	0	0	0					1	0
GABBR1					0	0	0	1
GABPB2					1	0	0	0
GABRD	0	0	0	0	0	0	0	1	1	0
GABRR2	1	0	0	0					0	0
GALC					0	0	1	0
GALK2	0	0	0	0					1	0
GALNT10	1	0	0	0	0	0	1	0	0	0
GALNT5	0	0	0	0					1	0
GALNT9	0	0	1	0					0	0
GALR1	1	0	0	1					0	0
GAN	0	0	1	0					0	0
GAP43	0	0	0	1					0	1.65414
GAPDH	0	1.29248	1	0	0	1	0	0	3.06646	1
GAREML					0	0	1	0
GARS	0	0	1	0					0	0
GART	1.58496	0	0	0					0	0
GAS2	0	0	0	0					1.58496	0
GAS2L3	0	0	0	0					1	0
GATA3	1	0	0	0					0	0
GATA6	1	0	0	0					1	0
GBF1	1	0	0	0					0	0
GC	1.58496	1	2.59371	1.58496	2.82764	1	1	2.49432	0	1.65414
GCC2	1	0	0	0					0	0
GCKR					0	0	1	1
GCN1L1					0	0	0	1
GDAP1					0	1	0	0
GDF10	0	0	0	1					0	0
GDF9	1	0	0	0					0	0
GDNF	0	1	0	0					0	0
GEMIN5					0	1	1	1
GFRA1					0	0	0	1
GFY	0	0	0	0	0	1	0	0	0	1
GGA2	0	0	0	1					0	0
GIGYF1	0	1.79248	0	0					1	0
GIGYF2	0	0	0	0					0	1
GIMAP6	0	0	0	0					0	1
GIMAP7	0	1	0	0					0	0
GIMAP8	1.93083	1	0	1.58496					1.58496	1
GIPC1	0	0	0	1					0	0
GJA10	0	1.29248	0	0					0	0
GJD3	0	0	1	0					0	0
GLE1	1	0	0	0					0	0
GLG1	0	1	0	0	0	1	0	0	0	0
GLI2	1	0	2.39979	0					0	0
GLIPR2					1	0	0	0
GLIS1					1	1.58496	0	0
GLOD4	1	0	0	0					0	0
GLP2R	0	0	0	0					1	0
GLTP					0	0	0	1
GLTSCR1L	0	0	0	0					1	0
GLTSCR2	1	0	0	0					1	0
GLUD2	1	0	0	0					0	0
GLYR1	0	0	0	1					1.58496	0
GMCL1	0	0	0	1					0	1
GMIP	0	0	0	0	0	0	1	0	1	0
GMPR2	1	0	0	0					0	0
GMPS	0	0	1.98448	0					0	1
GNAI2	0	0	1	1					0	0
GNAS					0	1	0	0
GNPDA2	1	0	0	0					0	0
GNPTG	0	0	0	0					1	0
GOLGA3	0	1.29248	0	0	1.89624	0	0	0	1	0
GOLGA4	0	0	0	0					1	0
GOLGA5	1	0	1	0					0	0
GOLGA6L10					0	0	0	1
GOLGA8CP					0	0	0	1
GOLGB1	0	0	0	0					1	0
GOLM1					0	1.58496	0	0
GPATCH2	0	0	0	1					0	0
GPATCH4	0	0	1	0					0	0
GPATCH8	0	0	0	0					1	0
GPC1	0	0	0	0					1.58496	1.65414
GPHN	0	0	1	0					0	1.65414
GPR108	1	0	0	0					0	0
GPR126	0	0	1	0					0	0
GPR143	0	1.29248	0	0					0	0
GPR149	0	0	1	0					0	0
GPR153	0	1.79248	0	0					0	0
GPR156	0	0	0	0					1	0
GPR158	0	0	0	0					1	0
GPR173	1	0	0	0					0	0
GPR183	0	0	1.58496	0					0	0
GPR34	0	0	1	0					0	0
GPR37	0	1	0	0					0	0
GPR56					0	0	0	1
GPR98					0	0	1	0
GPSM1	0	0	0	1					0	0
GRAMD2					0	0	1	0
GRID2	0	0	1	0					0	0
GRID2IP	1	0	0	0					0	0
GRIK3	0	0	0	1					0	0
GRIN2C	1.58496	0	0	0					0	0
GRIN2D	0	0	0	0					1	0
GRIN3A	0	1	1	0					0	0
GRIP2	0	0	0	1	1.89624	1.58496	0	1	0	0
GRIPAP1	0	0	1	0					0	1
GRK4	0	0	0	0					1	0
GRM2					0	0	1	0
GRN	0	0	0	1					0	0
GRSF1	0	0	0	0					1	0
GRXCR2					0	0	1	0
GSDMD	1	0	0	1.58496	0	0	1	0	1.93083	1
GSG1					0	0	1	0
GSN	1	2.03814	2.59371	4.44291	2.37296	2.13769	0	0	2.59371	0
GSN-AS1	0	0	1	0					0	0
GSPT1	0	0	1	0					0	0
GSX2	1	0	0	0					0	0
GTF2F1	0	0	1.58496	0					0	0
GTF2H2C					0	0	1	0
GTF2IRD2					1	0	0	0
GTF3C4	0	1	0	0					0	0
GTPBP10	0	0	0	0					1	1
GUCY2C	0	1	0	0					0	0
GULP1	0	1	0	0					0	0
GVINP1	0	0	0	0					0	1
GYS2	1	0	0	0					0	0
GZMA	0	0	0	1					0	0
H1FNT	0	1	0	0					0	0
H2AFJ	0	0	0	0					0	1
H2AFY	0	1	0	0					0	0
HABP2	0	0	0	2.39979					0	0
HACD2	1.58496	0	1.58496	1					0	1.65414
HAL	0	0	0	0					0	1
HARS					0	1	0	0
HAT1					1	0	0	0
HAUS6	0	0	1	1.58496					0	0
HAUS8	1	1	0	0					0	0
HAX1	0	0	0	1					0	0
HBA1	4.2119	0	0	5.86295	4.90152	4.73979	6.16846	4.73979	4.64309	5.92332
HBB	5.46855	0	0	6.85362	5.73539	5.24946	0	5.73539	6.28331	7.22063
HBD	4.70768	4.59305	5.83253	6.00388	0	0	6.25982	5.07653	5.49306	6.07312
HBP1	1.58496	1.79248	1.98448	1					1	0
HCAR2					0	1	0	0
HCCS	0	0	0	0					0	1
HCFC2	0	0	0	0					0	1
HCG27	1	0	0	0					0	0
HCK	0	0	0	1	1	1	1	0	0	0
HCN2	1	1	0	1.98448					0	0
HCRTR1					0	0	1	0
HDAC11	0	0	1	0					0	0
HDGF	0	0	0	1					0	0
HDLBP					0	1	0	0
HELQ					1	0	0	0
HELT	0	0	0	0					0	1
HELZ	0	0	0	0					1	0
HENMT1	0	1	0	0					0	0
HEPHL1	0	1	0	0					0	0
HERC1					0	0	1	0
HERC2	0	1	0	0					0	0
HERPUD2	0	0	0	0					1.93083	0
HERV-K104					0	0	1.58496	0
HEXA	1	0	0	0	0	0	1	0	0	0
HEXDC	0	1.29248	0	1	0	1	1.58496	0	0	0
HGD	1	0	0	0					0	1
HGFAC	0	0	0	1.98448					0	1
HHIPL2	0	0	0	1					0	0
HHLA2	0	1	0	0					0	0
HIC2	0	0	1	0					0	0
HID1	1	0	1	0					0	0
HINT3	0	0	0	1					0	0
HIP1	0	0	0	0					0	1
HIP1R	0	0	1	0					0	0
HIRA	0	0	0	0					1	0
HIST1H1B	0	1	1.58496	0					1.58496	1.65414
HIST1H1C	0	0	1.98448	0					0	0
HIST1H1T	1	1	0	1	1	1	0	0	0	0
HIST1H2AH	0	0	1.98448	0					0	0
HIST1H2BC	0	1.29248	1	2.59371	1	1.58496	1	0	1.93083	0
HIST1H2BJ	0	0	0	2.52453					0	0
HIST1H4A	0	1	1.58496	1.58496	0	0	2.49432	1	1	1
HIST2H2AC	0	1.79248	0	1.98448					2.35595	0
HIVEP1	0	0	0	0					1	0
HIVEP2	0	0	0	0	0	0	1	0	1.93083	2.39979
HJURP	0	0	1	0					0	0
HK3	0	1	0	0					0	0
HLA-A	1.93083	0	0	0	0	0	0	1.89624	0	0
HLA-B	0	0	1	1					0	0
HLA-C					0	1	0	0
HLA-F	1	0	0	0					0	0
HMBOX1	0	0	0	1					0	0
HMCN1	0	0	1	0					0	0
HMCN2	1.58496	0	0	1.58496	0	1.58496	0	0	0	0
HMGA2	0	1	0	0					0	0
HMGB1	0	0	0	1					0	1
HMGB2	0	0	0	1.58496	1.58496	0	0	0	0	0
HMGB4					0	0	0	1
HMGCR	0	0	0	1					0	0
HMGXB4	0	0	0	0					1	0
HMMR	0	0	0	1					0	0
HMX3	1	0	0	0					0	1
HN1L					1	0	0	0
HNF1A	0	0	0	1					0	0
HNF1B	1	0	1	0					0	0
HNRNPD	0	0	0	1					1	0
HNRNPF	0	0	0	0					0	1
HNRNPLL	0	0	1.58496	0					1	1
HNRNPM	0	0	0	1	1	0	0	1.58496	0	1
HNRNPU	1	1	0	0					1.58496	0
HOOK1	0	1	0	0					0	0
HOXA4	1	0	0	0					1.58496	0
HOXB2	0	1	0	1					0	0
HOXB8	2.52453	0	0	0					0	0
HOXC6	1	1.79248	0	0	1	0	1	0	0	0
HOXD11	0	0	0	0					0	1
HP	5.2191	5.0895	5.68288	5.92332	6.67654	0	6.08618	4.54575	4.82703	0
HPN					1	0	0	0
HPR	5.26084	4.95796	5.35492	5.36234	5.70175	5.42204	5.59576	4.47743	0	3.65295
HPS4	2.21462	1	0	0					0	0
HPSE	0	0	1	0					0	0
HPSE2					0	1	0	0
HPX	1.93083	2.03814	2.39979	1	4.49309	2.54992	4.31836	2.49432	1.58496	4.13411
HRC	0	0	1	0					1	0
HRES1	0	1	0	0	1.58496	1.58496	1	2.25532	1.58496	1
HRG	6.77604	6.88361	6.9136	7.73005	0	0	6.67654	0	8.0412	0
HRH4	0	1	0	0					0	0
HRNR	1	1.29248	0	1					0	0
HS3ST2	0	0	1	0					0	0
HS3ST4	0	0	0	1.58496					0	0
HSD17B14					0	1	0	1
HSDL2					0	0	1	0
HSP90AA5P	1	0	0	0					0	0
HSP90B1	0	1	0	0					0	0
HSPA5	0	0	0	0					1	0
HSPA8	1.58496	1.29248	0	1					1.58496	0
HSPA9					1.58496	0	0	0
HSPB8	1.58496	0	0	0	0	1	0	0	0	0
HSPG2	0	0	0	0	0	1	0	1.58496	1.93083	1
HYDIN					0	1	1	1
HYOU1	0	1	0	0					1	0
IARS	0	0	1.58496	0					0	1
ICA1	0	0	0	1					0	0
ICE1	0	0	0	0					1	0
ICE2	0	1.29248	0	0					0	0
ICMT	0	0	0	0					0	1
ICOSLG	0	0	0	0					1	0
ICT1					0	1	0	1
IDE	0	1.79248	1	0					2.35595	1
IDH1	0	0	0	1					0	0
IDH2	0	0	0	0					0	1
IDH3A	0	1	1	0					1.93083	0
IDH3B	0	0	0	0	0	0	0	1	1.58496	0
IDH3G	1.58496	1.79248	1	0	0	0	1	1	0	0
IDNK	0	1	0	0					0	0
IFFO1	0	0	1	0					0	1
IFI16	0	0	1.58496	0					0	0
IFITM2	0	0	0	1.58496					1	0
IFRD1	1.58496	0	1	0					1	0
IFT140	1.58496	0	0	0					0	0
IFT57					0	0	1	0
IFT81	0	0	0	0					1.93083	1
IGDCC4	0	0	0	1					0	0
IGF1R	1	0	0	0					0	1
IGF2	1	0	0	1					1	1.65414
IGF2R	0	0	1.58496	0					0	0
IGFALS	2.21462	2.03814	1.98448	3.86497	0	2.13769	0	1.89624	0	1
IGFBP2	0	0	0	0					0	1
IGFBP3	0	1.29248	0	2.74486	0	1.58496	0	0	1	1.65414
IGFBP4	0	1	0	1					0	0
IGFBP5	0	0	0	1	0	1	0	0	0	0
IGFBP7	0	0	0	0					1	0
IGFL1					0	0	0	1
IGFN1	2.52453	0	1	2.24145					1	1
IGHA1	6.9136	6.28331	7.22063	7.3341	6.80883	8.19708	7.51829	6.67654	7.44706	8.85242
IGHA2	4.59305	0	0	0	5.93373	0	6.58251	5.78418	0	0
IGHD	0	0	1.58496	0	1.58496	1	0	0	0	1.65414
IGHG1	15.0229	15.0229	15.0229	14.1949	13.9473	13.9473	13.9473	13.9473	15.0229	15.0229
IGHG2	12.3018	11.7512	11.7512	12.3018	10.9473	11.6836	10.9473	10.9473	11.7512	11.7512
IGHG3	11.7512	11.234	11.234	10.6442	11.6836	11.9193	12.0487	11.9193	11.234	10.6442
IGHG4	10.6442	10.462	10.8614	11.7512	9.45703	9.85961	9.85961	9.45703	10.8614	10.772
IGHM	9.12704	10.085	0	0	9.85961	10.9473	10.1916	9.85961	0	9.12704
IGHMBP2	0	0	0	0					1	0
IGHV1-18	4.95796	4.85456	4.2119	4.85456	2.37296	4.50875	4.90152	5.42204	2.90475	3.85535
IGHV1-24	0	4.17283	3.67028	3.67028	5.66531	5.62782	5.24946	6.47152	1	2.91621
IGHV1-45	0	0	1.58496	0					0	0
IGHV1-46	3.43686	4.17283	4.42337	0	3.80031	0	0	0	0	0
IGHV1-58	0	1.29248	0	0	3.4812	4.03569	0	0	0	0
IGHV1-69	4.95796	5.83253	5.64389	5.42133	3.92988	4.85962	5.0328	7.51829	5.8021	6.00388
IGHV1-69-2	0	5.58794	5.23997	0	0	4.39819	5.77592	9.66137	5.35492	5.71141
IGHV1OR15-1					1	1	1.58496	3.73577
IGHV1OR15-9	0	0	1.58496	1	0	1.89624	0	0	1	0
IGHV2-26	4.06417	3.85535	4.06417	3.67028	4.28823	4.8449	5.42204	4.54575	4.37542	4.42337
IGHV2-70	0	1	0	0	0	1	1	2.78232	0	0
IGHV3-15	4.59305	5.49306	0	0	0	5.67876	5.94099	5.94826	4.64309	4.59305
IGHV3-21	6.28331	6.88361	0	6.28331	0	6.67654	0	6.34555	0	6.50133
IGHV3-23	0	6.77604	6.00388	0	6.61473	7.89316	0	6.51266	0	0
IGHV3-30					0	6.73495	0	6.5767
IGHV3-33	7.13078	6.36206	7.13078	6.15343	6.49209	6.87535	0	6.61473	6.13708	0
IGHV3-35	2.52453	2.39979	1	0	0	0	3.24485	0	1	1
IGHV3-38	0	2.03814	3.57341	2.59371	4.36622	3.88945	4.54575	4.19475	2.90475	1.65414
IGHV3-43	0	0	0	5.8021					0	0
IGHV3-49	5.86295	5.49306	4.85456	4.67656	0	0	5.66531	4.89658	5.0983	0
IGHV3-53	0	6.12073	0	5.9034	6.49209	6.87535	6.61473	0	0	6.36206
IGHV3-64	0	3.06646	1.58496	1.98448	2.0572	3.37596	3.68508	0	0	0
IGHV3-66	0	0	5.91336	0					0	0
IGHV3-72	10.8614	0	0	0	0	0	7.89316	7.24032	0	0
IGHV3-73	3.57341	0	0	0	3.06169	2.13769	3.4812	3.65927	0	3.34188
IGHV3-74	0	6.52152	6.36206	0	6.57089	7.51829	6.80883	6.25982	6.07312	6.28331
IGHV3OR15-7	0	0	0	2.88869	4.75999	4.99054	0	4.7802	0	0
IGHV3OR16-12	5.99296	5.69715	5.71141	5.49306	6.28253	6.61473	6.47152	5.76766	0	0
IGHV3OR16-13	6.07312	5.92332	0	0	0	6.57089	0	0	0	0
IGHV3OR16-8	0	2.03814	1.58496	1					1.58496	1
IGHV3OR16-9					8.50752	8.95548	8.19708	0
IGHV4-28	0	6.0385	6.61302	5.0983	2.0572	3.4812	0	0	0	5.0895
IGHV4-31	3.43686	3.06646	0	2.39979	1	0	3.68508	4.12255	2.35595	1
IGHV4-34	7.3341	7.22063	7.3341	6.61302	4.05844	0	0	5.93373	0	6.9136
IGHV4-59	7.22063	7.13078	0	6.36206					6.36206	6.77604
IGHV5-51	7.44706	7.3341	8.0412	0	5.59576	6.28253	0	6.87535	6.77604	8.67845
IGKC	14.1949	14.1949	14.1949	15.0229	13.0959	13.0959	13.0959	13.0959	14.1949	14.1949
IGKJ1	0	1	0	0					0	0
IGKJ4	2.21462	2.90475	3.06646	2.24145	0	1	0	1.58496	3.06646	2.91621
IGKJ5					0	0	0	1
IGKV1-16	0	3.85535	4.34343	3.71878	0	5.11018	4.90152	0	3.2449	0
IGKV1-17	5.8021	4.74496	5.06295	5.2191	5.66531	5.77592	5.66531	5.69025	0	5.0895
IGKV1-27	7.73005	8.0412	8.85242	8.85242	6.54646	6.57089	6.34555	6.54646	8.67845	9.69889
IGKV1-39	8.67845	8.85242	9.41364	9.69889	0	0	0	9.27445	9.69889	10.085
IGKV1-5	4.79684	5.36234	0	5.2191	5.42204	6.08618	0	5.84225	5.03844	5.66338
IGKV1-6					0	0	0	9.19828
IGKV1-8	0	12.8438	12.8438	0	12.0487	0	11.9193	12.0487	12.8438	0
IGKV1D-13	5.10711	5.64389	4.26553	4.32755	5.54583	5.62782	5.99252	5.65988	5.18616	5.86295
IGKV1D-16	2.52453	2.39979	2.59371	3.34188	3.37596	3.11869	3.4812	2.49432	2.59371	1.65414
IGKV1D-17	0	0	0	0	1	0	0	0	1	1
IGKV1D-33					7.51829	8.50752	0	0
IGKV1D-37	2.21462	2.03814	3.06646	3.49561	2.37296	3.73577	3.09969	3.65927	3.06646	4.42337
IGKV1D-8	3.06646	2.03814	2.39979	0	3.4812	0	3.85251	0	2.59371	4.32755
IGKV2-30	4.59305	4.66102	6.13708	5.01393	4.85226	5.28641	5.94099	0	5.68288	5.66338
IGKV2-40					4.97306	5.0328	5.71857	4.93052
IGKV2D-24	3.93944	2.78192	0	4.05053	5.66531	5.73539	4.67001	3.91544	6.13708	6.15343
IGKV2D-28	4.79684	4.59305	6.07312	4.94926	4.97306	0	5.77592	4.93052	5.42133	5.58794
IGKV2D-29	4.42337	0	6.13708	0	5.28641	5.49006	5.71857	4.85226	0	0
IGKV3-11	12.8438	12.3018	12.3018	12.8438	11.9193	12.0487	11.6836	11.6836	12.3018	12.8438
IGKV3-20					8.89437	0	8.62276	0
IGKV3-7	6.36206	6.15343	6.77604	6.52152	5.97039	6.51266	6.54646	5.99252	6.85362	7.3341
IGKV3D-15	4.95796	4.85456	5.0983	4.59305	4.93052	0	5.0328	4.99054	4.94926	5.46855
IGKV3D-20	10.462	8.67845	10.085	10.462	8.62276	9.27445	8.50752	8.50752	10.085	10.462
IGKV3D-7	5.92332	6.0385	0	6.12073	0	0	6.28253	5.49006	0	6.50133
IGKV4-1					6.25982	0	6.51266	6.28253
IGKV6-21	3.85535	3.57341	0	0	3.73577	4.18595	4.54575	4.34848	3.2449	3.65295
IGKV6D-21	0	3.78471	0	4.19236	2.37296	2.54992	3.4812	0	3.43686	2.39979
IGLC2	0	0	10.772	10.8614	9.19828	9.19828	9.07893	8.95548	10.772	11.234
IGLC3	0	10.8614	0	0					0	0
IGLC7	11.234	10.772	10.462	10.772	9.07893	9.07893	8.95548	8.19708	10.462	10.8614
IGLL1	4.35942	3.31776	3.40475	3.71878	0	4.39819	4.17715	4.17715	5.2191	5.0895
IGLL5	10.772	10.6442	10.6442	11.234	10.1916	9.45703	9.19828	10.1916	10.6442	12.3018
IGLV10-54					1.58496	0	0	0
IGLV1-36	0	3.43686	2.59371	0	3.4812	3.65927	4.17715	0	3.63561	2.91621
IGLV1-40	3.27389	3.67028	1	1.58496	1.89624	2.54992	3.09969	3.53894	1.58496	1
IGLV1-47	0	0	6.28331	6.9136	5.76766	5.84225	5.66531	0	7.13078	8.0412
IGLV2-11	4.42337	4.74496	4.34343	3.34188	3.06169	4.03569	0	3.91544	3.81112	4.13411
IGLV2-14	4.59305	3.98816	3.57341	3.67028	5.24946	5.62782	0	4.41243	3.63561	0
IGLV2-18	3.67028	3.57341	3.67028	3.63561	3.53894	3.73577	3.4812	4.38396	3.2449	2.39979
IGLV2-23	3.06646	4.31167	2.59371	0	0	3.4812	0	2.87296	0	2.39979
IGLV3-10	3.75174	3.67028	4.06417	3.86497	2.37296	0	2.87296	2.49432	4.0954	4.59305
IGLV3-12	1	0	0	0					0	0
IGLV3-19	2.92767	1.29248	0	2.39979	2.0572	3.4812	0	2.25532	0	1.65414
IGLV3-21	5.39184	5.10711	5.51756	5.58794	4.75999	5.62782	4.7802	6.08618	5.61591	0
IGLV3-22	1.93083	0	1.58496	1.58496	1	0	1.58496	1.58496	1.58496	2.39979
IGLV3-25	3.75174	3.67028	0	4.05053	0	0	0	4.54575	3.43686	3.65295
IGLV3-27	3.67028	3.57341	3.57341	3.06646	4.05844	4.95558	4.17715	4.85226	0	2.91621
IGLV3-9	0	5.03844	5.42133	5.49306	5.07653	5.94099	4.90152	5.66531	5.61591	0
IGLV4-60	1.93083	1.79248	2.39979	1	2.0572	2.13769	0	1.58496	0	0
IGLV4-69	1.93083	2.90475	2.90475	1.98448	3.06169	3.37596	2.87296	2.25532	1	1
IGLV5-37	0	1	1	1	1.89624	1	1	1	0	0
IGLV5-45	0	3.67028	2.39979	1.58496					0	0
IGLV5-48					0	1	0	0
IGLV7-43	0	3.31776	0	0	4.05844	4.39819	4.49309	3.53894	0	0
IGLV7-46	0	3.57341	3.40475	3.06646	4.19475	4.7802	4.39819	3.73577	4.37542	2.39979
IGLV8-61	5.18616	4.44291	4.76665	4.32755	3.06169	4.67001	0	0	3.81112	3.85535
IGLV9-49	2.92767	3.06646	3.86497	2.88869	3.65927	3.88945	4.02475	0	2.59371	3.65295
IGSF10	0	1	0	0	0	0	0	1	0	1
IGSF21	0	0	0	1	0	0	0	1	0	0
IGSF9	1.93083	0	0	1.58496					0	0
IK					0	1.58496	0	0
IKBKG	0	0	0	0					0	1
IKZF2	0	0	1	0					0	0
IL12RB1	0	0	0	1					0	0
IL17RC					0	1	0	0
IL2RB	2.21462	1.29248	0	0	1	0	0	0	1	0
IL36A	0	0	1	0					0	0
IL4R	0	0	1	0					1	0
IMPA1					0	0	0	1
IMPG2	0	0	0	0					0	1
INCENP	0	0	0	0					1	1
ING3	0	0	0	0					1.58496	0
INO80	1	0	0	0					1.58496	1
INO80D	1	0	0	0					0	0
INPP5D	0	0	0	0	0	0	0	1	1	0
INPP5F	0	0	0	1					1	0
INPPL1					0	0	1.58496	0
INSIG2	0	0	1	0					0	0
INS-IGF2	0	0	0	0					1	0
INSR					0	0	1	0
INTS1	0	0	1	0	1	0	0	1	0	0
INTS10	1.58496	1	1	1					1.93083	3.34188
INTS3	0	0	0	0					0	1
INTS4	0	1	0	0					0	0
IP6K2	0	0	0	0					0	1
IPMK					0	1	0	0
IPO4	0	0	0	0					1	0
IPO5					0	0	0	1
IPO7	0	0	1	0					0	0
IPO9					1	0	0	1.58496
IQCA1L	1.93083	1.79248	1	0	0	0	1	1	1	0
IQCC					1	1.58496	0	0
IQSEC1	1	0	0	0					0	0
IQSEC3	0	0	0	0	0	1	0	0	1	0
IRAK1	0	1.29248	0	0					0	0
IRF2BP2	1	0	0	1	0	0	1	1	0	0
IRF2BPL	0	0	0	0					1.58496	0
IRF7	0	0	0	1					1	0
IRGQ	0	0	0	0					1	0
IRS2	0	0	1.98448	0	0	1	0	0	0	0
IRS4	0	0	0	0					1	0
IRX2	0	1	0	0					0	0
IRX4	0	1	0	0					0	0
IRX5	0	0	0	0					0	1
ISLR					0	1	0	0
ITGA10	0	0	0	1	0	1	0	0	0	0
ITGA9					0	0	0	1
ITGAM	1	0	0	0					0	0
ITGB5	0	0	0	0					1.58496	0
ITGB6					1	0	0	0
ITGB7					0	1	0	0
ITIH1	2.81312	2.03814	0	5.3475	1.58496	0	0	1.58496	1	0
ITIH2	4.06417	3.67028	3.06646	5.98205	3.53894	2.37296	2.49432	3.22766	2.35595	1
ITIH3	0	3.98816	1	1.98448					0	0
ITIH4	5.58794	0	5.35492	5.68288	4.67001	5.99252	0	5.24946	4.26553	4.67656
ITIH6	1	1	0	0					0	0
ITLN1	0	1	0	0	0	1.89624	0	1	0	0
ITPA					1	0	0	0
ITPKA	0	0	1	0					0	0
ITPKB	0	1	0	0	0	0	1	0	1	0
ITPKC	0	0	0	0					1	1
ITPR2					0	1	0	0
ITPR3	1	1.29248	0	1.58496	0	1	0	1	0	0
ITSN1	0	1.29248	0	0					0	0
IWS1	0	1	0	0					1	0
JAKMIP1	0	0	1	0	0	0	0	1	0	0
JAKMIP3	0	0	0	1					0	0
JAM2	0	0	0	1					0	0
JARID2					0	0	0	1
JCHAIN	0	5.03844	4.34343	4.67656	4.90152	5.11018	3.68508	0	4.64309	5.35492
JMJD1C	1	0	1	1					0	0
JMY	0	0	1	0					0	0
JOSD1	0	0	0	1					0	0
JUNB	0	1	0	0					0	0
KALRN					0	0	0	1
KANK2					0	1	0	0
KANK3	0	0	1	0					0	1
KANSL2	0	1	0	0	0	0	0	1	1.58496	0
KANSL3					1	1	0	0
KAT5	0	0	0	1					0	1
KAT6B	0	2.39979	2.39979	0	0	0	0	1	0	1
KAT7	0	0	1	1					0	0
KAZALD1	0	1	0	0					0	0
KAZN	0	0	0	0					0	1
KBTBD11	1.58496	2.39979	1.98448	1.98448					3.06646	1.65414
KBTBD12	0	0	0	0					1	0
KBTBD2	0	0	0	1					0	0
KCNA5					0	1.89624	0	0
KCNAB2	0	0	1	1					0	0
KCNJ5	0	0	1	1					0	0
KCNK10					0	0	1	0
KCNMA1	0	0	0	0					1	0
KCNN4	0	0	0	0	0	1	0	0	0	1
KCNQ2					0	1	0	0
KCNQ5	0	0	0	1.98448	0	0	1	0	1	0
KCNT1					0	1	0	0
KCTD14					0	0	0	1
KCTD18	0	0	0	0					0	1
KCTD8	0	0	1	1.58496					2.35595	1
KCTD9					1	0	0	0
KDM2B	1	0	0	0					0	0
KDM4D	0	0	1	0					0	1
KDM5B	0	0	1	0					0	1
KDM5D	0	0	0	0					1	0
KDM8	2.21462	1	1.58496	1					1.58496	0
KEAP1					1	0	0	0
KHDC3L	1	0	1.98448	0					0	0
KHNYN	0	1	1.98448	0					0	0
KHSRP	0	1	1.98448	0					1	0
KIAA0100	1	0	0	0	1	0	1	1	0	1
KIAA0226L	0	1	0	0					0	0
KIAA0232	0	1	0	0					0	0
KIAA0430					0	0	0	1
KIAA0930	0	0	0	0					1	1.65414
KIAA1107	0	0	0	0					0	1
KIAA1109	1	0	0	1					0	0
KIAA1191	0	0	0	0					1	0
KIAA1210	0	1	0	0					0	0
KIAA1211L	1	0	1	1.58496					1	1
KIAA1217	0	1	1	0	0	0	0	1	1.58496	0
KIAA1257	0	0	0	1					0	0
KIAA1328	0	0	0	0					1	0
KIAA1467	0	0	1	0	1	0	0	1	0	0
KIAA1524	1	0	0	0					0	0
KIAA1549	0	1	0	1					0	0
KIAA1549L	0	0	0	0					1	0
KIAA1671	1	1.29248	0	0					0	0
KIAA1683	1	0	0	0	0	0	0	1	0	0
KIAA1755	1.58496	0	1	0					0	0
KIAA1958	0	0	0	0					1	0
KIAA2012					1	1	1	0
KIDINS220	0	1	0	0					0	0
KIF11	1	0	0	0					0	0
KIF13B	0	1	0	1.98448	1	0	0	0	0	0
KIF16B	0	0	0	0					1	0
KIF18A	0	0	0	1.58496					0	0
KIF18B	0	0	0	0					0	1
KIF19	0	0	0	0					0	1
KIF1B	0	0	0	0					1	0
KIF20A	0	0	0	1					0	0
KIF20B	0	0	1	0					0	0
KIF21A					0	0	0	1.58496
KIF25	0	0	0	0					0	1
KIF26A	0	0	0	1.58496					0	0
KIF26B	0	0	1	0					0	0
KIF3A	0	0	0	0					1	0
KIF3B	0	0	1	0					0	0
KIF7	1	0	0	0					0	0
KIFC3					0	1	0	0
KIR2DL4					0	0	1.58496	0
KIZ	0	0	1	0					0	0
KL	0	0	0	0					1	0
KLC2	1	0	0	0					0	0
KLC3	0	0	0	1					0	0
KLC4	1.93083	0	0	0					0	0
KLF15	0	0	0	0					0	1
KLF16	0	1	0	0					0	0
KLF3	0	0	0	0					1	0
KLHDC10					0	0	1	0
KLHL11	0	0	0	0					0	1
KLHL13	0	0	0	0					0	1
KLHL14	0	0	0	0					1	0
KLHL17	0	0	1	0					0	0
KLHL26	0	0	0	0					0	1
KLHL3					1	0	0	0
KLHL30					0	0	0	1
KLHL4	0	0	0	0					0	1
KLK1					0	0	1	1
KLKB1	3.67028	4.69209	5.23997	4.19236	4.05844	4.90646	0	3.91544	4.82703	4.94057
KMT2A	0	0	0	0					1.93083	0
KMT2B	0	1	1	0	0	0	1	0	0	0
KMT2C					0	0	1	0
KMT2D	0	0	0	0					1	0
KNDC1	0	0	0	0					1.58496	0
KNG1	6.13708	5.2191	5.83253	5.68288	5.49006	6.57089	0	4.03569	7.73005	6.12073
KNOP1	0	1	0	0					0	0
KNSTRN					0	1	0	0
KPNA1	0	0	0	0					1	0
KPRP	0	0	0	0					0	1
KPTN	0	1	0	0					0	0
KRBA1	0	0	0	1.98448	0	1	1	0	0	0
KRBA2	0	0	1	0					0	0
KRT1	0	6.61302	5.46855	3.86497	5.14383	5.94099	6.57089	5.19223	5.86295	0
KRT10	5.64389	5.69715	4.59305	3.2091	0	4.90646	5.54583	4.67001	4.44291	5.9034
KRT12					0	0	0	1.89624
KRT13					0	0	3.09969	0
KRT14	4.26553	0	0	0	0	3.65927	4.31836	0	0	4.13411
KRT15	0	0	0	0					0	4.13411
KRT16	4.88209	0	0	0	0	3.88945	0	0	2.90475	4.13411
KRT17	0	3.06646	1.98448	0	0	0	3.91544	0	0	0
KRT2	5.51756	0	4.70768	2.88869	3.92988	4.54575	0	3.65927	5.03844	0
KRT35	0	0	0	0					2.35595	0
KRT37	0	0	1.98448	1.98448	0	0	0	1.89624	2.35595	2.39979
KRT39	0	0	0	1.58496					1	0
KRT5	0	4.38963	2.59371	0	0	3.37596	0	0	3.63561	0
KRT6A	5.07622	4.17283	2.90475	0	0	3.11869	5.0328	0	3.63561	0
KRT6B	0	4.38963	0	0	3.22766	3.11869	5.14383	3.09969	0	4.74496
KRT6C					0	0	4.90152	0
KRT73	2.21462	2.59371	0	0	0	0	3.85251	2.25532	0	3.34188
KRT74					0	2.13769	0	0
KRT75	0	0	0	1.98448	2.54992	0	0	0	2.59371	0
KRT79	2.52453	0	0	0					0	0
KRT8	3.57341	0	0	0	0	2.37296	0	0	0	0
KRT82					0	0	0	1
KRT9	0	5.42133	3.93944	2.59371	1.58496	0	4.90152	3.91544	4.0954	0
KSR1	1	0	0	1					0	0
L1CAM					0	0	0	1
L1RE1	0	0	0	1					0	0
L2HGDH	0	0	0	0					0	1
L3MBTL1	0	0	0	1					0	0
L3MBTL2					1	0	0	0
L3MBTL4	0	0	0	0					1	0
LAIR1					0	0	0	1
LAMA2	0	1.79248	1	0	1.58496	1	0	1	0	0
LAMA3	0	2.03814	0	1.58496	1.58496	0	0	0	1	1
LAMB3	0	1	1	0	0	1	0	0	0	0
LAMC1	0	0	1.58496	0					1.58496	0
LAMC3					0	0	1	1
LAMP3					0	0	0	1
LAMTOR5	0	0	1	0					0	0
LANCL1	0	0	0	0					0	1
LAP3					0	1	0	0
LARP1					0	0	0	1
LARP1B	0	0	1	0					0	0
LARP4	0	0	0	0					0	1
LARP4B	0	0	0	1.58496	0	1	0	0	0	0
LARS	1	0	0	0					0	0
LATS1	1	0	0	0					0	0
LATS2	0	0	0	0					1	1
LBP	1	1	0	0	2.82764	0	1.58496	0	0	0
LCA5	1	1	0	1					0	0
LCA5L	0	0	0	1					0	1
LCN9	0	1	0	0					0	0
LCOR	0	0	1	0					0	0
LCORL	1	0	1	0					0	0
LDHA	0	0	0	0					1	0
LDHC	0	0	0	0					1	0
LEG1					0	0	1	0
LEMD3	0	0	0	0					0	1
LENG9	0	0	0	0					1	1
LGALS3BP	4.06417	3.67028	4.17283	0	3.22766	2.78232	1.58496	0	4.51257	0
LGALS8	0	0	0	0					1	2.39979
LGR5					0	0	0	1
LHX6	1	0	0	0					0	1
LIF	0	0	1	0					0	0
LIFR	0	0	0	1					0	0
LIG1	0	0	1	0					0	0
LIMD1	0	0	1	0					0	0
LIMS1	1	0	0	0					0	0
LINC00469	0	0	0	0					0	1
LINGO1					1.58496	0	0	0
LINGO4	1	0	0	0					0	0
LMLN					1	0	0	0
LMNB2	1	0	0	1					0	0
LMNTD2					0	0	1	0
LMO3					0	1	0	0
LMO4	1	0	0	0					0	0
LMO7					0	0	1	0
LMOD1					0	1.58496	1.58496	1
LMTK3	1	2.03814	0	0					0	0
LNX1					0	0	1	0
LOC100129520	1	0	0	0					1	0
LOC102724428	0	1	0	0					1	0
LOC112703	1	0	0	1					0	0
LOC285556	1	1.29248	0	0	0	0	0	1	0	2.91621
LOC93432					0	1	0	0
LOH12CR1					0	0	0	1
LONP1					0	0	1	0
LONRF1	0	1	1	0					1	0
LONRF2	0	0	0	1					0	0
LPA	1.58496	2.90475	1	2.39979	1	2.37296	0	0	1.93083	1.65414
LPCAT4	0	0	0	0					1	0
LPIN2	0	0	0	1					0	0
LPPR3	0	1.29248	1.98448	2.59371					0	2.91621
LRCH4	0	0	0	0					1	0
LRFN2	0	1.29248	0	0					1	0
LRG1	1.58496	1	0	1.98448	1.89624	0	0	1.58496	0	0
LRIF1	0	1.29248	0	0					0	0
LRP1B	0	1	0	0					0	1
LRP6	0	0	0	0	0	0	0	1	0	1
LRRC10B					1	0	0	0
LRRC16B	0	0	0	0					1	0
LRRC17	0	0	0	0					1.58496	1
LRRC45					0	0	1	0
LRRC7	0	0	0	1	0	1	1.58496	0	0	0
LRRC74B	0	0	0	0					0	1
LRRC75A-AS1					0	1	0	0
LRRC8C	0	1	0	0					0	1
LRRC8D	0	1	0	0					0	0
LRRC8E					0	0	0	1
LRRFIP1	1	0	0	0	0	0	0	1	0	0
LRRFIP2	1	0	0	0					0	0
LRRK1	1	0	0	0					0	0
LRSAM1	1	0	0	0					0	0
LSS	0	0	1	0					0	0
LTBP3	1	0	0	0					0	0
LTBP4	0	0	0	0					0	1
LTK	1	1	0	0					0	0
LTN1	0	0	0	0	0	0	0	1	1.58496	0
LUM	0	0	0	2.39979					0	0
LY6G6E					0	0	0	1
LYN					0	1	1	0
LYSMD1	0	0	0	0					1	0
LYZ					0	1	2.49432	0
LZTS3	2.21462	0	0	0					1	1
M1AP					0	0	1	0
MACC1	0	0	1	1					1.58496	1
MACF1	2.92767	2.03814	1.98448	3.06646	1.89624	0	0	0	0	0
MAD1L1	0	1.79248	0	0	1	0	0	0	1	0
MAGEA13P	0	0	0	0					1	0
MAGEB3	0	0	0	0					1	0
MAGEC3	0	0	0	0					1	0
MAGED2	1	0	0	1					0	0
MAGI1	0	0	0	1.58496	1	0	0	0	0	0
MAGI2	0	1	0	0	0	1.58496	0	0	1.58496	1
MAGI3	0	0	0	1					1	0
MAGT1	0	0	0	0					1	0
MALT1	0	0	0	0					0	1
MAMSTR	1	0	0	0					0	0
MAN1B1	0	0	1	0					0	0
MAN2A2	0	0	1	0					0	0
MAN2B1	0	0	0	1	1	0	0	0	0	0
MAN2B2	0	0	0	1					0	0
MANF	1	0	0	0					0	0
MAP10	0	1	0	0	0	0	0	1	0	0
MAP1B	0	1.29248	1.98448	0	1	0	0	0	0	1.65414
MAP1S	0	0	0	1.58496					0	1
MAP2	1	0	1.58496	1.58496					1.58496	1
MAP2K6	0	0	0	0					0	1
MAP3K1	0	0	0	1	0	0	1	0	0	0
MAP3K10					0	1	1	0
MAP3K5					1	0	0	0
MAP4	1	0	0	0					0	0
MAP4K1					0	0	1	0
MAP4K4					0	0	0	1
MAP4K5	0	1	1	0					0	1
MAP6	0	1.29248	0	0					0	0
MAP7	1	0	0	0	1	1	0	0	1	1.65414
MAP7D1	1.58496	1	0	1	1	0	0	0	0	2.39979
MAP7D2	1	0	0	0					0	1
MAPK4	0	0	1	0					0	0
MAPK6					1	0	0	0
MAPK8					1	1	0	0
MAPKBP1	0	0	1	1	0	0	1	1	0	0
MAPRE2					1	0	0	0
MARK1	0	0	0	0					1	0
MARK2	0	0	2.39979	1.58496					0	0
MARK3	1	1	0	0					0	1.65414
MARK4	0	1	0	0					1	0
MASP1	0	1.29248	0	0					0	0
MAST2	0	0	0	0					1	0
MATN2					2.0572	2.78232	3.4812	1
MATN3	0	0	0	0	0	0	1	1.58496	0	2.39979
MAVS					1	0	0	0
MAZ	0	0	1	0					1	0
MBD2	1	0	0	0					0	0
MBD5	0	1	0	0					0	1
MBL2					1	1.58496	0	0
MBLAC2	0	1	0	0					0	0
MBNL1	0	0	1	0					0	0
MBOAT7	0	0	0	1					0	1
MCCC1	0	1.29248	1	1					1	1
MCF2L	1	0	0	0					0	0
MCL1	1	0	1	1					1	1.65414
MCM10	0	0	1	0	0	0	0	1	0	0
MCM7	0	0	1.98448	0					0	0
MCM9	0	0	0	1	0	0	0	1	0	0
MCMDC2	0	1	1	0					0	0
MDFIC	0	0	0	0					0	1
MDH2	1.58496	1.29248	0	1					0	0
MDM1	0	0	1	0					0	0
MDN1					1	0	0	0
MDS2	0	0	1	0					1	1.65414
MED1	0	0	0	1					0	0
MED15					0	0	1	0
MED16	0	0	1	0					0	0
MED25	1	0	0	0					0	0
MED29	0	0	0	0					1	0
MEDAG	0	0	0	0					1	1
MEGF11	0	0	0	0					1	0
MEGF6	0	0	0	0					0	1
MELK	0	0	1	0					0	0
METTL1	0	0	0	0					0	1
METTL13					1	0	0	0
METTL24					0	0	0	1.58496
METTL7A	0	0	0	0					1	0
METTL9	0	0	0	1					0	0
MFAP4					1	0	0	0
MFHAS1					0	1	1	0
MFN1	1	0	0	0					0	0
MFN2	0	0	0	0					0	1
MFSD7	1	0	0	0					1	0
MGA	0	1	1	0					0	0
MGARP					0	0	1	0
MGC50722	0	1	1	0	0	0	1	0	0	0
MIA3	1	0	0	0	1	0	0	0	1	0
MIB1	1	0	0	0					0	0
MICA					0	0	0	1
MICAL3	1	1	1.58496	1	0	1	0	0	2.35595	0
MICU1					0	0	1	0
MICU3	0	0	0	1					0	1
MIEF2	2.52453	1.29248	0	1.98448					0	1
MKI67	1.93083	1.29248	1.58496	1					0	1.65414
MKL1	1	1	0	1					1	0
MKNK1					1	0	0	0
MLLT10	0	1.29248	0	1					0	0
MLLT4	0	0	1	1	0	0	1	0	0	0
MLLT4-AS1	1	0	0	1					1	0
MLPH	1	0	0	1.58496					1.58496	1
MLXIP	0	0	0	1					0	0
MMP17	0	0	0	1					0	0
MMP25	0	0	1	0					0	0
MMP27	0	0	0	1					0	0
MMRN1	0	2.39979	0	0					0	0
MOCS3	0	0	0	1					0	0
MORC1	0	1	0	1	0	1	0	0	0	0
MORC3	0	0	0	0					0	1.65414
MORC4	0	0	0	0					0	1
MORN1	0	0	0	0					0	1.65414
MOS	0	0	0	1					0	0
MOSPD2	0	1.79248	1	1.98448					1	0
MPC1L	0	0	0	0					1	0
MPDZ	1	1	0	0					1	1
MPI	0	0	0	1	0	0	1	0	0	0
MPLKIP	0	0	0	1.98448					0	0
MPND					0	1	0	1
MPP2	0	0	0	0					1	0
MPRIP	0	0	0	1.58496					0	0
MRAP	0	1	0	0					0	0
MRC1	1	2.03814	1	0	0	0	0	1	0	0
MRGPRX4	0	0	0	0					0	1
MRO					0	0	0	1
[truncated: 1,548 more rows]

## Sheet: C_IgM_IdentifiedProteins
	I BCT	I ACT	II BCT	II ACT	III BCT	III ACT	IV BCT	IV ACT	V BCT	V ACT
A1BG	5.25333	4.49886	5.76066	7.54632	5.50116	6.27223	6.12376	5.55653	5.50306	5.70004
A2M	13.3986	13.3986	13.3986	13.3986	13.919	13.919	13.919	13.919	13.3986	13.3986
AATK					1.39624	0.5	0	0
ABAT					2.04248	0	0	0
ABCC12					0	0.5	1.14624	0
ABCD3					0	0	0	1.14624
ABHD4					0	1.93872	1.14624	0
ABLIM3					0	0	1.14624	0
ABCA10	0	0	1.8524	0					0	0
ACACB					0	0	1.14624	1.39624
ACO2					0	1.39624	0	0
ACOT2	2.18928	1.29248	0	0	4.28103	0	1.93872	2.37296	0	0
ACSS3					0	0	0	1.14624
ACTB	6.4964	5.94657	7.54632	5.57213	6.27223	5.88534	0	6.71939	6.91858	7.09707
ACTBL2	5.01056	4.38794	5.76066	3.89949	4.72546	4.83285	5.12127	4.83285	5.1951	5.24624
ACTC1	5.57213	5.50306	6.81368	5.33008	5.55653	5.27083	5.87992	5.71545	6.49341	6.4949
ACTL9	1.38997	0.333333	0	0					0	0
ACTN1	0	0	2.9807	0.666667	2.04248	0	0	1.39624	2.4807	3.34798
ADAMTS1	0	0.333333	1.55664	0					0	1.29248
ADAMTS13	0.5	0	1.55664	1.55664	2.67206	0	1.14624	0.5	0	0
ADAM11					0	0.5	1.14624	0
ADAMTSL2	0.5	1.29248	1.8524	1.55664					1.38997	2.72149
ADAMTSL4	2.43195	0	2.72149	2.72149					2.4807	0
ADAMTS16					0	0	0	1.62296
ADAMTS19					1.39624	0	0	1.39624
ADAMTS4					1.39624	0	1.14624	1.62296
ADAMTS9					1.39624	0	0	0
ADGRB3	0	1.81782	0	0	0	0	1.14624	0.5	0	0
ADGRL4	0	0.333333	0.666667	0.666667					1.38997	0
ADGRE2					0	1.39624	1.14624	0.5
ADGRF3					0	0.5	1.14624	0
ADIPOQ	7.14998	7.22072	6.16123	6.4964	7.02216	8.7817	6.45228	9.08007	5.79039	9.16343
AFAP1	0	0.333333	0	0					0	0
AEBP2					0	0	1.14624	0
AFM	9.86373	10.2162	9.60717	9.29354	0	9.84547	9.72816	9.62602	9.29354	9.08631
AFMID					1.39624	0.5	0	0
AGAP7P					0	0	1.14624	0
AGT	5.68197	5.28299	4.74347	4.90194	6.83964	8.01459	6.18606	6.83964	0	5.1951
AHDC1					1.39624	0	1.93872	0
AHNAK					0	2.37296	0	0
AHNAK2	0	1.81782	0	0	0	0	0	1.14624	0	0
AHSG	11.4443	11.2352	11.4443	12.0903	12.3227	12.0954	12.0954	12.3227	11.8889	11.4443
AHSP	2.18928	3.41597	1.29248	1.55664	2.37296	1.93872	2.37296	1.62296	3.18308	1.62581
AK9	0	1.29248	0	0					0	0
AKNA	1.38997	1.29248	0.666667	1.98448					0	1.29248
ALAD	2.68443	2.51776	2.72149	0	2.37296	0.5	1.14624	3.39483	2.13563	3.55559
ALB	9.22981	9.22981	9.13857	9.69812	9.57209	9.81043	9.81043	9.23116	0	8.84964
ALDH9A1					0	0	1.14624	0
ALDOA	0	0	0	0.666667	0	0	0	1.39624	0	2.13563
ALK	0	1.29248	0	0					0	0
ALKBH5	0	0.333333	0	0					0	1.29248
ALG13					0	0	1.14624	0
ALMS1					0	1.93872	1.93872	1.14624
ALPPL2					2.04248	0	0	0
AMBP	7.2338	6.81368	6.96344	7.35615	7.73049	7.51244	7.64551	7.5552	7.04826	7.09707
AMY1B	0	0	0.666667	0	0	1.39624	1.93872	0	1.38997	0
ANGPTL3	0	0	0	1.55664					0	0
AMY2A					0	0	0	2.04248
ANK1					1.39624	0	0	0
ANK2	0	1.81782	0	0	3.07772	2.67206	3.37296	1.14624	0	0
ANKFN1	1.38997	0	0	0					0	0
ANKHD1	1.38997	0	0	0	1.39624	1.39624	1.14624	0	0	0
ANKRD24	0	0	0	1.55664					0	0
ANKRD60					1.39624	0	0	0
ANXA1					2.37296	0	2.37296	0
AOC3	2.43195	0	2.18928	1.55664	2.04248	1.39624	0	2.37296	0	2.4807
AP1G2	0.5	1.29248	0	0	0	0	0	1.14624	1.38997	0
AP2A2	0	0	0	0.666667					1.38997	0
APAF1	0.5	2.51776	0	0					0	0
APBB2	0	0.333333	1.8524	0					0	0
AP5Z1					1.39624	0.5	0	1.14624
APC					0	0	1.93872	0
APCS	6.72655	6.94101	7.22072	7.09707	7.78651	8.3688	8.01459	7.24585	7.81651	6.68559
APMAP	2.81403	0.333333	1.8524	0	3.96088	2.67206	2.37296	2.04248	0	2.13563
APOA1	7.72138	7.89288	9.08631	8.99789	8.7817	9.23116	10.3392	9.84547	8.15667	0
APOA2	6.20969	6.00848	6.4949	6.2232	6.02599	6.83964	7.36111	7.02216	6.09861	6.00848
APOA4	4.94125	6.99662	7.77712	8.12962	0	7.6538	8.048	7.94951	3.72934	6.63703
APOB	9.48582	8.75428	8.5446	6.4964	8.91272	9.08007	8.91272	9.32885	7.31025	6.96344
APOBR					0	1.39624	0	0
APOC1	0	0.333333	2.4807	3.41597	2.04248	3.22104	2.67206	1.14624	1.38997	0
APOC2	4.49886	5.01056	4.60832	5.46807	0	0	5.79889	4.54339	4.27868	4.74347
APOC3	5.14043	5.73799	5.96638	6.26018	5.78381	6.73962	5.87992	5.04232	3.89949	4.99377
APOD	5.62175	6.16123	6.1119	5.70004	6.00286	6.20553	5.73982	5.23626	5.38874	4.34145
APOE	7.6432	7.43421	7.24688	7.43421	7.40855	7.5552	6.88483	7.20734	7.08527	7.03755
APOF	3.55559	3.77962	3.97568	3.78924	4.28103	5.64577	4.62356	0	3.40551	3.79887
APOH	0	0.333333	0	4.4658	1.39624	0	2.37296	0.5	1.38997	2.13563
APOL1	4.81829	5.28299	4.99377	5.15408	4.80669	5.33496	5.21938	5.49621	4.94125	5.13393
APOM	4.10114	3.59643	5.13393	5.10321	5.21938	5.78381	5.79889	5.41517	5.25333	0
APP	3.45056	3.59643	3.97568	3.1406	0	4.55721	2.97503	3.49593	3.72934	0
ARF3					1.39624	0	0	0
ARFIP1	0	1.29248	1.29248	1.55664					2.72149	0
ARFIP1					2.67206	3.22104	2.37296	0.5
ARHGAP33					0	1.39624	0	0
ARHGEF15	1.38997	0	0	0	1.39624	0	0	0	0	0
ARSH	0	0	0	0					1.38997	0
ARHGEF16					0	0	1.14624	0
ARHGEF2					0	1.93872	1.14624	0
ARHGEF6					1.39624	0	0	0
ARHGEF7					1.39624	0	0	0
ART3					0	0.5	0	1.14624
ASGR2	0	0.333333	1.8524	1.98448	0	0.5	1.93872	1.62296	1.38997	2.13563
ASNSD1	0.5	1.81782	0	0					0	0
ATP11C	1.38997	0.333333	0	0					0	0
ATP13A5	0.5	0	0.666667	0					1.38997	0
ATP2B2	0	0	0.666667	0					1.38997	0
ATG4B					0	1.39624	0	0
ATP2C2	0	0	0	0.666667	0	0	0	1.39624	0	1.29248
ATP9A	1.38997	2.18928	0.666667	0.666667					0	0
ATP5A1					1.39624	0	0	0.5
AZGP1	8.5446	8.62543	9.22981	8.39355	9.62602	9.57209	9.32885	8.7817	9.22981	8.75428
B2M	0	0	0	2.18928	0	2.37296	1.14624	0	2.4807	1.29248
B4GALT1	0.5	1.29248	0.666667	0	1.39624	2.67206	1.93872	2.04248	1.38997	0
BAP1					0	0	1.14624	0
BAX					0	1.39624	0	0
BCHE	6.49341	6.41216	6.30505	6.72655	6.7819	6.1542	6.56722	6.1542	6.88842	0
BCL2L2	0.5	1.29248	0.666667	0					0	0
BIN1	0	1.29248	0	0					0	0
BMX	0	1.29248	0	0					0	0
BCL2L14					0	0	1.14624	0
BFSP2					0	0	1.14624	0
BICC1					1.39624	0	0	0
BRINP3					0	0	0	1.14624
BRWD1	0	1.29248	0	0	0	0	0	1.39624	0	0
BTBD10					0	0	1.14624	0
BTD	4.38794	3.00361	3.41597	3.55559	5.27083	5.10541	5.64577	4.22531	3.55559	3.34798
BTNL8	0	1.29248	0	0					0	0
C19orf47	0	0	0	0.666667					0	1.29248
C16orf70					1.39624	0	0	0
C19orf68					0	0	1.14624	0.5
C1QA	5.14043	4.59048	4.10114	3.97568	0	0	4.72546	4.28103	4.07319	3.89949
C1QB	6.37874	5.73799	5.61161	4.79075	5.87992	5.42327	6.02599	5.27083	5.79039	5.24624
C1QC	4.38794	0	4.2675	3.97568	5.02914	4.83285	4.72546	4.38726	4.84584	4.2163
C1QTNF3	1.93573	2.18928	2.18928	1.98448	0	0	1.14624	0.5	0	1.29248
C1R	8.15667	7.69385	7.98423	7.77712	8.33631	7.83169	8.33631	8.20151	8.2294	8.10257
C1RL	5.23915	5.07899	5.07899	4.90194	5.43138	5.42327	5.73982	5.04232	5.61161	5.16773
C1S	7.4542	7.02685	7.43421	6.78139	7.68444	7.47753	8.20151	7.47753	7.54632	7.47419
C2orf78	1.38997	0	0	0.666667					0	0
C2					1.39624	0	0	0
C22orf31					0	0.5	0	1.39624
C2orf16					1.39624	0	0	0
C2orf78					0	0	0	1.14624
C3	12.0903	12.0903	11.0858	11.679	12.0954	12.7641	12.3227	12.7641	11.4443	12.0903
C3orf79					0	0	1.14624	0
C4A	12.6685	12.6685	12.6685	11.8889	13.3602	13.3602	13.3602	13.3602	12.6685	12.6685
C4B	11.8889	11.8889	12.0903	11.2352	12.7641	12.3227	12.7641	12.0954	11.679	11.679
C4B_2	0	11.4443	11.679	10.8705	0	0	0	11.7743	0	11.0858
C4BPA	8.62543	8.15667	8.2294	8.28394	8.63979	8.33631	8.7817	8.3688	8.37786	8.47298
C4BPB	7.02685	5.5224	6.4439	6.55599	7.24585	6.99879	7.02216	6.7988	7.12943	6.20969
C5	9.37365	9.37365	8.62543	8.32135	9.32885	9.32885	9.39088	9.81043	8.84964	9.13857
C6	6.09861	0	5.61161	6.32518	7.12474	6.7988	8.12866	6.61306	6.20969	6.16123
C7	8.84964	8.5446	8.28394	8.5446	8.048	8.28735	8.18388	8.33631	8.32135	8.28394
C8A	0	0	0	1.98448					0	0
C8B	7.20141	6.88842	7.02685	7.62007	7.5552	9.11733	8.28735	8.01459	7.21106	7.03755
C8G	2.43195	3.22934	2.18928	3.22934	3.33496	0	3.49593	2.04248	0	2.72149
C9	3.55559	3.92242	3.55559	4.54621	4.28103	4.09401	4.02878	4.54339	0	4.42032
CA1	0	0	0	0					0	1.62581
CALM2	0	0	0.666667	0.666667					1.38997	1.29248
CABIN1					1.39624	0	0	0
CADM1					0	0	1.14624	0
CALU	2.9807	2.18928	4.1918	4.2163	3.58418	3.33496	1.93872	2.7692	4.59048	4.81829
CASS4	0	3.00361	2.72149	3.78924					3.18308	2.72149
CAMK1G					0	0.5	1.14624	0
CAMLG					0	0	1.14624	0
CAMSAP3					0	1.39624	0	0
CAT	5.84917	6.26018	5.35506	6.14321	4.91375	4.39819	5.00969	5.71545	4.74858	6.00848
CCDC82	0	0	0	0.666667					1.38997	0
CCS	0	0.333333	0	0.666667					0	1.29248
CBR3					1.39624	0	0	0
CBX2					0	1.39624	0	0
CCDC126					0	0	1.14624	0
CCDC144CP					0	1.39624	0	1.14624
CCDC158					2.37296	1.39624	0	1.39624
CCDC170					1.39624	0	0	0
CCT8					1.39624	0	0	0
CD14	1.38997	0	0	0.666667	0	1.39624	1.93872	1.14624	1.38997	0
CD5L	6.20969	0	5.84917	5.51273	0	5.85814	6.30352	5.74751	0	5.78154
CD79A					0	0	1.14624	0
CD93	0.5	0.333333	1.8524	1.55664	0	1.39624	1.14624	1.93872	1.38997	1.29248
CDH18					0	0	1.14624	0
CDH24					0	0	1.14624	0
CDH26					0	0	1.14624	0
CDH5	0	2.18928	1.55664	3.22934	0	0.5	0	2.45121	0	2.72149
CDH6	0	2.51776	2.72149	2.18928	1.39624	1.39624	1.14624	1.93872	2.4807	2.72149
CDHR2	0	0.333333	0	0	1.39624	0	0	0.5	2.13563	1.29248
CDHR5					0	0	1.93872	0
CDK10					1.39624	0.5	1.14624	0
CEP164					0	0	1.14624	0
CEP170B					0	1.93872	0	0.5
CEP192					0	0	0	2.45121
CEP250	0.5	0	0	0	0	3.71138	0	0.5	1.38997	0
CEP350	0	0	0	1.55664	0	1.39624	0	0	0	0
CERCAM	0	1.29248	0	0					0	0
CETP	1.38997	1.29248	0	0.666667	2.7692	0	0	1.62296	1.38997	0
CFAP44	0	1.29248	0	0					0	0
CFAP46					0	0	1.14624	0
CFB	1.38997	0.333333	1.55664	0	0	0	1.14624	0	1.38997	1.29248
CFH	11.679	11.679	11.8889	12.6685	10.252	11.8849	11.7743	11.3329	12.0903	11.8889
CFHR1	8.2294	8.47298	8.04899	9.08631	6.65693	9.04333	7.24585	8.18388	8.40925	8.04899
CFHR2	5.57213	5.78154	5.54726	5.74863	4.63281	5.10541	4.57103	4.83285	5.25333	5.44715
CFHR3	5.78154	5.94657	5.70004	5.62175	5.12127	7.36111	6.52452	5.85814	6.51422	0
CFHR4	2.18928	3.00361	2.18928	0	0	2.67206	0	0	0	0
CFHR5	2.68443	0	1.8524	0.666667	1.39624	1.93872	0	0	1.38997	0
CFI	6.51422	6.34531	6.21645	7.02685	6.225	6.76667	7.5552	6.42464	6.84048	6.84048
CFL1	0	0	1.55664	1.55664	0	1.93872	1.14624	1.14624	0	1.62581
CFP	0.5	0	0.666667	2.72149	1.39624	0.5	1.14624	0.5	1.38997	1.29248
CHD5	0.5	1.29248	0	0					0	0
CHCHD1					0	0	0	1.14624
CHGA	0	0	0.666667	0.666667	0	0	0	1.14624	0	0
CHI3L1	3.22934	3.41597	0	2.4807	0	1.39624	1.93872	2.45121	3.3097	3.22934
CHRNB1	0	1.29248	0	0					0	0
CKM	0	1.29248	0	0					0	1.62581
CHIT1					1.39624	0.5	1.93872	1.14624
CHL1					0	0.5	1.14624	1.62296
CLU	8.99789	0	9.16343	9.22981	9.0987	9.49108	9.08007	8.63979	9.86373	8.40925
CNDP1	7.89288	7.81651	6.55599	6.85133	8.24736	8.18388	7.94951	7.7585	6.49341	6.28261
CNKSR2					0	0	1.14624	0
CNN3	0	0	0	0	2.04248	0	0	1.93872	1.38997	0
CNTLN	0	0	0	0					1.38997	0
CNNM1					0	0	1.14624	0
CNTN1	2.18928	2.7536	2.4807	2.4807	2.04248	3.01247	2.37296	1.93872	1.38997	2.72149
COA7	1.38997	0	0	0					0	0
COBLL1	0	2.18928	0	0	0	0	1.14624	0.5	0	0
COL1A1	1.38997	0	0	0					0	0
COL27A1	0	0	1.29248	0.666667					0	0
COL2A1	1.93573	0	0	0					0	0
COL3A1	1.38997	0	0.666667	0					1.38997	1.29248
COL4A2	0	0	0	0					2.13563	1.29248
COL6A1	0	0	1.29248	0					0	0
COL18A1					0	2.37296	0	1.62296
COL1A2					0	0	0	1.93872
COL4A1					0	0	1.14624	0.5
COL5A1					0	0	1.14624	0
COL6A3	3.22934	2.18928	0	0	2.37296	4.28103	1.14624	2.37296	1.38997	2.13563
COL7A1					0	1.39624	0	0
COLEC10	0.5	1.81782	1.29248	1.55664	2.7692	1.39624	1.14624	1.39624	2.4807	0
COLEC11	2.9807	3.22934	2.72149	3.1406	3.33496	3.01247	3.1998	2.37296	3.72934	3.34798
COMP	4.2675	4.79075	5.39745	4.99377	4.09401	4.73314	3.1998	4.22531	0	4.42032
CORO1A	0	0.333333	2.18928	0	0	0	0	1.39624	0	0
CP	11.2352	11.0858	10.8705	11.4443	9.49108	10.78	11.3329	11.6555	11.2352	11.2352
CPA1	0	0.333333	3.25806	1.55664	0	0	4.92096	3.62218	0	0
CPB2	0	1.29248	0.666667	1.98448	2.04248	0	2.37296	1.14624	0	1.29248
CPED1					2.97503	3.22104	2.37296	2.04248
CPN1	7.10888	6.84048	6.8753	6.88842	6.88483	7.12474	7.47753	7.07403	6.99662	6.9035
CPN2	8.07578	8.32135	6.91858	7.09707	7.88985	7.78651	7.64551	7.63722	7.12943	6.99662
CR2					0	1.39624	0	0
CRHBP	1.93573	1.29248	0	0	0	0	0	1.39624	1.38997	1.29248
CRP	6.37874	6.05442	5.44715	4.99377	6.61306	0	6.02599	6.65693	6.55599	6.55599
CRTAC1	5.92676	5.62175	5.24624	5.1951	6.72951	5.27083	0	5.65406	4.1918	4.60832
CRY1					0	0	1.14624	0
CRYBG3					0	0	0	1.39624
CSF1R	3.89949	3.41597	3.55559	0	4.54339	3.83491	3.83491	3.33496	4.4658	2.9807
CSMD3					0	0.5	1.93872	0
CST3					1.39624	1.39624	0	0
CTPS2					1.39624	0	0	0
CTSA	0.5	1.29248	0	1.55664	2.04248	0	1.14624	1.39624	1.38997	0
CTSD	1.38997	0	1.55664	0	0	0	2.67206	1.62296	1.38997	1.29248
CTSW					0	1.39624	0	0
CTSZ	2.43195	2.7536	1.55664	2.72149	2.04248	0.5	0	1.62296	0	0
CUBN	0	0	0	0	0	0	1.14624	0.5	0	1.29248
CYP26C1	1.38997	0	0	0					0	0
CXXC1					1.39624	0	0	0
CYP4A11					0	1.39624	0	0
DAB1					0	1.39624	1.14624	0
DAG1					0	1.39624	2.37296	0.5
DAGLA					0	0	1.93872	0.5
DBH	3.34798	0	2.18928	3.78924	4.09401	3.42638	5.25314	2.97503	4.27868	3.55559
DCD	0	0.333333	0	0.666667					1.38997	0
DDX55	1.38997	0	0	0					0	0
DISP2	0	1.81782	0	0					0	0
DCAF12					0	0	2.37296	0
DCP1A					0	0	1.14624	0
DDN					1.39624	0	0	0
DDX46					0	0	1.14624	0
DDX49					2.04248	0	0	0
DEFA1					1.39624	3.42638	1.93872	1.39624
DEFA6					0	0	1.93872	0.5
DHDH					1.39624	0	0	0
DHX38					2.04248	1.39624	0	1.14624
DIAPH1					1.39624	0	1.14624	0
DKK3	0.5	1.29248	0.666667	0.666667	1.39624	1.39624	0	1.93872	1.38997	2.13563
DMKN	0	0.333333	0	1.98448					1.38997	1.29248
DNAH14	0	0	1.8524	0.666667					0	1.62581
DMRT1					0	0	0	1.14624
DNAH5	0	0.333333	1.55664	0	0	0	1.14624	0	0	0
DOCK3	0	1.29248	1.55664	0					0	0
DUS3L	0	0	1.29248	0					0	1.29248
DNAH6					0	3.01247	0	1.14624
DNHD1					0	0	1.14624	0
DOCK7					0	0	1.14624	0
DPPA2					1.39624	1.93872	0	0
DPT					1.39624	0.5	0	0
DSG3					0	0	1.14624	0
DSP					1.39624	0	0	0.5
DST					0	1.39624	0	0.5
DYNC1H1					0	0	0	1.14624
DYNC1LI2					0	0	1.14624	0
DYSF	0	1.81782	0	0	0	0.5	1.14624	1.14624	0	0
ECM1	4.49886	4.79075	5.35506	5.24624	5.50116	5.74751	6.02599	4.99025	4.90194	5.35506
EEF1A1					0	0.5	1.93872	0.5
EEPD1					1.39624	0	0	0
EFCAB14					1.39624	0	0	0
EFEMP1	7.54632	7.54632	6.00848	5.92676	0	6.031	5.5061	5.78381	6.2232	6.1119
EHMT2	0	1.29248	0	0					0	0
EIF4G1	1.38997	0	0	0					0	0
EHMT1					0	1.39624	1.14624	0
EIF2B2					1.39624	0	0	1.39624
EIF3J					1.39624	0	0	0
EML6					0	0	1.14624	0
EMSY					0	0	1.14624	0
EN2	0	0.333333	0.666667	0	1.39624	0	0	0	1.38997	0
ENPP2					0	0	3.37296	1.14624
EPHA5					0	0	0	1.39624
ERMAP					0	0	1.14624	0
ETAA1	0	1.81782	0.666667	0.666667	0	1.39624	0	0	0	0
EVC2					0	0	0	1.39624
EXT2	1.38997	1.29248	0	0	1.39624	0.5	0	0.5	0	0
F10	2.68443	0	1.29248	2.9807	1.39624	0	0	0.5	2.13563	1.62581
F11	0	2.7536	3.41597	4.40413	0	1.39624	4.28103	1.39624	3.61434	3.22934
F12	6.84048	6.4964	6.72655	6.85133	6.72951	7.24585	6.7819	6.18606	6.68559	6.72655
F13A1	1.38997	2.18928	1.8524	0	3.33496	2.37296	2.67206	2.97503	0	2.13563
F13B	6.63703	7.10888	6.51422	6.42803	5.73982	7.73049	0	6.88483	6.49341	0
F2	9.16343	8.99789	8.99789	8.84964	9.0987	8.91272	9.49108	9.11733	9.60717	9.22981
F5	6.05442	5.78154	6.26018	6.98003	6.06529	6.47061	6.71939	6.91365	6.63703	6.5981
F8	0	0	0.666667	0	0	0	0	1.14624	0	2.13563
F9	3.89949	2.7536	4.1918	4.54621	4.4575	4.64554	4.39819	4.3248	4.1918	4.50932
FAM179B	0.5	1.29248	0.666667	0.666667					1.38997	1.29248
FAM186A					1.39624	0	0	0
FAM20A	1.93573	0	0	0	0	0	0	1.39624	0	0
FAM20C	3.34798	3.59643	2.72149	2.4807	3.07772	3.33496	2.97503	3.33496	2.72149	3.72934
FAT2	0	0	0	0					1.38997	0
FAM81B					1.39624	0	0	0
FANCD2					0	0	1.14624	0
FANCM					0	0	0	1.14624
FBLN1	8.40925	8.2294	7.72138	8.2294	7.63722	6.47061	7.36111	7.6538	7.62007	7.43421
FBN1	0.5	2.18928	1.55664	1.98448	0	1.93872	1.14624	0	1.38997	2.72149
FBRS					0	0	1.14624	0
FBXW2					0	1.39624	0	0.5
FCAMR					0	0	0	1.14624
FCER2					1.39624	0.5	1.14624	0.5
FCGBP	3.22934	4.59048	3.11039	3.78924	2.04248	2.37296	3.1998	4.51452	3.40551	4.05211
FCHO2	0	1.29248	0	0					0	0
FCN2	3.34798	3.00361	4.2675	3.22934	4.4575	4.09401	4.22531	4.0039	4.59048	4.2675
FCN3	6.5981	6.21645	6.4949	6.32518	6.52452	7.07403	6.56722	6.57434	6.73783	6.81368
FERMT3	0	0	1.29248	0					0	0
FES	0	0	1.55664	0.666667	0	0	1.14624	1.39624	3.18308	1.29248
FETUB	5.98388	6.21645	5.54726	6.09861	5.64577	6.42464	5.87992	5.96519	6.01558	5.60146
FEZF2					0	0	1.93872	0
FGA	6.99662	8.40925	8.40925	8.39355	6.75144	8.048	7.88985	8.048	7.89288	8.5446
FGB	5.78154	6.30505	7.35615	6.14321	6.1542	6.65693	6.74553	6.52452	6.86217	7.77712
FGD5					1.39624	0	0	0
FGFBP1					0	0	0	1.14624
FGG	6.28261	6.72655	7.47419	6.4964	6.43846	6.76667	6.83964	6.73962	7.72138	7.35615
FGL1	1.38997	2.18928	2.72149	2.9807	2.37296	2.37296	2.67206	2.67206	2.9807	3.97568
FIGN	1.38997	0	0	0					0	0
FLNA	0	0	3.41597	0	0	0	0	1.14624	0	2.13563
FLT4	3.22934	3.77962	3.25806	0	3.07772	3.33496	3.68495	3.49593	4.1918	3.22934
FMNL2	1.93573	0	0.666667	0					0	0
FN1	10.1378	10.3744	9.69812	9.86373	9.84547	9.39088	9.9936	9.9936	10.2162	9.86373
FOXD2					0	0	1.14624	1.14624
FOXQ1	3.72934	5.81405	0	5.80222	5.05551	2.37296	4.22531	4.57103	5.07899	5.02734
FTCD	0.5	1.29248	0.666667	1.55664	0	0	0	1.62296	0	2.13563
FTH1	0.5	0	0	0					0	2.4807
FTCDNL1					1.39624	0	0	0
FTL	3.66355	3.22934	3.25806	0.666667	4.38726	2.37296	3.37296	3.89943	4.99377	5.62175
FUCA1	0.5	2.51776	2.18928	1.98448	2.04248	0	1.93872	1.62296	2.4807	3.1406
FUCA2	2.43195	1.29248	1.29248	0	2.04248	0.5	2.67206	2.37296	3.18308	2.72149
FUT11	0.5	1.29248	0.666667	0.666667					0	0
FXR2					0	1.39624	0	0
GABRA5					0	2.37296	0	1.39624
GABRG1	1.38997	0.333333	0	0	1.39624	1.93872	2.67206	0.5	0	0
GALNT16					0	0	1.14624	0
GANAB					0	1.93872	1.14624	2.37296
GAPDH	1.38997	1.81782	2.9807	2.72149	0	3.01247	2.97503	2.97503	2.4807	3.34798
GC	7.6432	7.47419	7.6432	7.81651	7.20734	6.71939	7.68444	7.6117	8.10257	8.2294
GDF10					1.39624	0	0	0
GFRA1					0	0	1.14624	0
GGCT					0	0	1.14624	0
GGH	5.46807	5.18142	0	4.66453	5.43138	5.13032	6.15709	4.92818	5.70004	0
GKN1	2.18928	2.51776	2.4807	1.98448	2.04248	0	0	1.62296	1.38997	2.13563
GLO1	0	0	0	1.55664					0	0
GLYCTK					1.39624	1.39624	0	0
GNPTG	3.55559	3.59643	3.41597	2.9807	3.33496	4.55721	1.14624	2.45121	3.18308	3.34798
GOLGB1					0	1.93872	0	0
GPATCH3					0	0.5	0	1.93872
GPLD1	6.9035	6.4964	6.5981	5.80222	7.07403	7.02216	7.07403	5.85814	6.1252	5.94657
GPR173					0	1.39624	0	0.5
GPRIN1					1.39624	0	1.14624	0
GPX3	6.68559	6.94101	6.1119	6.00138	6.52452	6.1542	6.15709	5.89076	6.81368	6.28261
GRN	0.5	0.333333	0	0.666667					0	1.29248
GSN	7.98423	7.98423	7.6432	7.98423	8.40771	8.12866	9.11733	8.45248	7.77712	7.66632
GSS	2.68443	2.18928	0	0.666667	2.37296	3.01247	2.37296	2.7692	1.38997	2.13563
GSTP1	1.93573	0.333333	2.72149	0.666667	0	0	1.93872	1.93872	2.72149	0
GXYLT1					0	0	1.93872	0
H2AFJ					3.33496	0	2.97503	0
H2AFV					2.04248	0	0	0
H2AFX					0	3.96088	0	0
H2AFZ					0	2.67206	0	0
H3F3B					1.39624	0	1.14624	0.5
HABP2	5.38874	5.23915	6.21645	6.63703	0	0	6.48893	6.45228	5.79039	6.05442
HAUS6					0	0	1.14624	0
HAUS8					0	0	1.14624	0
HBA1	4.94125	5.45761	6.00848	5.24624	4.54339	3.42638	5.27372	5.43676	4.99377	5.44715
HBB	6.55599	5.70004	7.04826	5.84917	5.89076	5.02914	5.16711	6.03602	5.6639	5.70004
HBD					4.54339	0	0	0
HCFC2	1.38997	0.333333	0	0	0	0.5	1.14624	1.62296	0	0
HECTD4	0.5	1.29248	0.666667	0					0	0
HEG1	0	0	0.666667	0	0	1.39624	1.14624	1.62296	1.38997	1.29248
HEXA	0.5	1.29248	0	0	0	1.39624	0	1.14624	0	0
HFM1					2.04248	0	1.93872	0
HGFAC	5.28299	5.13393	5.50306	5.74863	4.80669	5.64577	5.96519	5.23626	5.57213	0
HIST1H2AH					0	4.47661	0	3.04992
HIST1H2BC	0.5	1.81782	1.55664	0.666667	1.39624	2.67206	2.37296	0.5	0	1.29248
HIST1H4A	0.5	1.29248	0	0.666667	3.71138	5.16711	4.54339	3.04992	0	0
HLA-B	0.5	1.29248	0	0.666667					2.13563	2.13563
HIST2H2AA3					0	3.96088	0	0
HIST2H2AC					0	0	0	2.7692
HLA-DRB1					0	0	0	1.14624
HNRNPUL1					0	0	1.14624	0
HOXD11					0	0.5	0	1.14624
HP	8.37786	7.77712	8.47298	8.04899	8.12866	7.62446	9.23116	8.28735	9.37365	8.32135
HPR	7.4542	7.24688	7.89288	7.89288	7.51244	7.36111	8.24736	7.68444	8.5446	7.98423
HPX	5.57213	5.84917	6.05442	7.47419	5.85814	5.53131	6.42464	6.99879	5.88796	6.51422
HRG	6.81368	6.61757	6.63703	7.04826	6.56722	6.51487	7.20734	6.1542	6.5981	6.1119
HSPB1	0	0	1.29248	0					0	0
HRNR					0	0	1.14624	0.5
HSP90B1					0	0	0	1.14624
HSPA7					2.04248	0.5	1.14624	0
HSPG2	5.07899	0.333333	4.38794	4.40413	3.07772	4.55721	0	4.74081	4.49886	4.94125
HTRA1	0	0.333333	0	0					1.38997	1.29248
HTR3D					0	0	1.14624	0
HYAL1	0.5	1.29248	1.29248	0	2.04248	1.93872	1.14624	1.39624	1.38997	0
IDH3G	0	1.29248	0	0.666667	0	1.39624	1.14624	1.39624	1.38997	0
IGF1	1.38997	0.333333	1.29248	2.18928					1.38997	1.29248
IFI44					0	0	1.14624	0
IFIH1					0	0	1.93872	0
IFIT5					2.04248	0.5	0	0
IFNAR1					1.39624	0	1.93872	0.5
IGF2	0	3.41597	2.18928	2.18928	2.04248	1.93872	1.93872	1.14624	3.18308	1.62581
IGFALS	0.5	0	0	1.98448	3.33496	3.96088	3.68495	3.96088	0	0
IGFBP1	1.38997	1.81782	0	1.98448	0	2.67206	0	0	0	1.62581
IGFBP2	0	3.22934	2.18928	2.18928	2.67206	3.58418	3.49593	2.37296	2.9807	4.10801
IGFBP3	3.45056	4.09427	3.11039	4.2163	2.97503	2.37296	1.93872	2.67206	3.79887	3.55559
IGHA1	5.72735	5.39745	4.90194	4.74347	6.15997	6.031	5.37856	5.10541	5.61161	5.78154
IGHA2	0	0	3.25806	3.22934	5.35676	5.53131	4.47661	4.28103	0	4.60832
IGHD	5.44715	4.95172	6.99662	6.63703	6.7988	6.61306	6.7988	6.06529	7.02685	7.20141
IGHG1	6.7491	6.55599	6.37874	5.38874	11.7743	5.69876	6.63499	5.85814	5.73799	6.42803
IGHG2	2.9807	3.59643	2.9807	3.63371	9.39088	0	0	0	0	2.72149
IGHG3	4.38794	5.45761	5.02734	5.51273	9.04333	4.64554	5.07706	5.58388	5.50306	4.94125
IGHG4	0	3.92242	3.25806	4.2163	7.83169	0	4.47661	0	0	0
IGHM	10.3744	9.60717	10.2162	10.6636	11.6555	11.6555	11.8849	10.8962	10.8705	8.99789
IGHV1-46					0	0	1.14624	0.5
IGHV1-69	0	0	0	0	2.04248	0.5	0	4.62356	0	1.29248
IGHV1-69-2	0	0	0	0	0	0	0	5.33496	0	2.13563
IGHV2-26	1.93573	0.333333	1.29248	0.666667	2.7692	1.93872	0	1.39624	0	1.29248
IGHV3-15	0	4.2675	2.4807	2.4807	3.58418	2.67206	2.67206	3.04992	3.18308	2.13563
IGHV3-30					0	0	0	4.0039
IGHV3-38					2.04248	1.39624	1.93872	1.39624
IGHV3-49	2.81403	3.22934	1.29248	2.72149	3.33496	1.93872	3.1998	2.37296	2.13563	1.29248
IGHV3-73					1.39624	0	0	0
IGHV3-74	3.97568	4.70144	3.79887	3.55559	5.81398	0	5.5061	0	4.42032	0
IGHV3OR15-7	1.38997	2.7536	1.55664	0	2.97503	2.37296	2.37296	1.93872	2.4807	2.13563
IGHV3OR16-9	6.1252	6.00848	5.80222	5.6639	8.28735	6.88483	6.74553	5.43676	5.50306	5.83161
IGHV4-28	3.22934	2.18928	3.11039	1.98448	2.04248	1.93872	0	2.7692	1.38997	0
IGHV4-34					0	2.67206	0	2.7692
IGHV4-59	0	2.7536	1.29248	0	2.7692	0	0	2.45121	0	0
IGHV5-51	2.68443	3.41597	2.18928	2.9807	0	3.42638	4.02878	3.22104	3.55559	3.72934
IGKC	9.08631	10.1378	9.86373	10.1378	11.8849	10.8962	10.252	9.72816	9.08631	10.1378
IGKV1-16	0	1.29248	0.666667	0.666667	1.39624	1.39624	1.93872	1.62296	0	0
IGKV1-17					0	0	0	2.45121
IGKV1-27	0	0	0	0	3.49593	0.5	0	2.45121	2.72149	0
IGKV1-39	0	0	1.29248	1.98448	0	2.37296	1.14624	6.48893	0	0
IGKV1-5	2.68443	3.59643	3.25806	2.9807	3.96088	3.58418	3.49593	3.04992	3.79887	3.22934
IGKV1-6					3.49593	1.39624	0	6.1542
IGKV1-8	8.28394	9.08631	8.75428	9.151	10.6411	10.252	9.59905	9.49108	9.16343	9.29354
IGKV1D-13	1.38997	3.22934	0.666667	0	3.33496	0	0	0	2.4807	2.72149
IGKV1D-33	3.55559	2.7536	2.4807	2.9807	6.18606	4.92096	4.82578	4.46781	3.18308	3.1406
IGKV1D-8					1.39624	0	0	0
IGKV2-30	3.34798	3.92242	0	0	0	4.39819	3.96088	3.22104	3.97568	3.55559
IGKV2D-24	1.93573	0	3.55559	3.63371	3.96088	3.58418	3.68495	2.67206	3.79887	3.89949
IGKV2D-28	3.34798	3.92242	3.89949	3.97568	0	0	3.96088	3.33496	3.89949	3.79887
IGKV2D-29	3.22934	3.77962	3.79887	3.78924	4.28103	4.47661	3.96088	0	0	0
IGKV3-11	8.32135	9.13857	8.84964	9.151	10.78	10.3392	9.59905	9.57209	9.13857	9.37365
IGKV3-20	4.2675	4.95172	4.48233	0	5.64577	5.27083	5.44215	4.62356	0	0
IGKV3-7	2.9807	0	3.11039	2.9807	4.18017	3.42638	2.37296	1.93872	0	0
IGKV3D-15					2.04248	0.5	0	0
IGKV3D-20	3.89949	4.38794	0	4.34145	5.43138	5.02914	0	4.09401	0	0
IGKV4-1	0	0	0	0	5.27083	4.55721	4.28103	3.73782	0	3.72934
IGKV6-21	1.38997	1.29248	1.29248	1.55664	0	1.39624	0	0	1.38997	1.29248
IGLC1	0	0	0	0					0	6.42803
IGKV6D-21					0	1.39624	0	0.5
IGLC2	7.04826	7.14998	7.08527	7.31025	8.5934	8.45248	7.83169	7.7585	7.35615	7.14998
IGLC7	6.9035	7.04826	6.84048	0	8.3688	8.24736	7.73049	7.51244	7.24688	0
IGLL1	0	1.29248	0.666667	1.55664	0	0	0	1.39624	0	1.29248
IGLL5	5.98388	6.61757	6.37874	6.63703	9.23116	8.63979	6.99879	7.12474	6.26018	0
IGLV1-36	0	0.333333	0	0					0	1.29248
IGLV1-40	0	2.7536	1.29248	0	1.39624	1.39624	0	0	1.38997	0
IGLV1-47	0	3.00361	2.4807	2.4807	4.28103	2.37296	0	2.04248	0	0
IGLV2-11					3.07772	0	1.14624	0.5
IGLV2-14	1.93573	1.81782	1.8524	1.55664	4.22531	4.28103	1.14624	1.14624	2.4807	1.62581
IGLV2-18	0	0.333333	0	0	2.04248	1.39624	1.14624	0	0	1.29248
IGLV3-10					0	0	1.14624	0
IGLV3-19					0	2.67206	0	0
IGLV3-21	0	3.22934	0	0	3.58418	0	0	1.62296	0	0
IGLV3-25	2.18928	1.81782	1.55664	1.55664	1.39624	1.39624	1.14624	1.39624	0	0
IGLV4-60					1.39624	0.5	0	0
IGLV4-69	0	0	0	0	1.39624	1.93872	0	0.5	0	1.29248
IGLV7-43					2.67206	0	0	0
IGLV7-46	1.93573	2.51776	1.55664	1.55664	0	1.93872	0	1.14624	2.13563	0
IGLV8-61	1.38997	4.20484	2.4807	0.666667	3.96088	3.71138	1.14624	1.93872	2.13563	1.29248
IGLV9-49	0.5	0	1.29248	0.666667	2.37296	1.39624	0	0	0	1.29248
IL6ST	1.38997	1.29248	1.8524	1.98448	0	1.93872	2.67206	2.37296	2.9807	2.13563
INTS1					0	0.5	0	1.14624
IQCA1					0	0	1.14624	0
IQSEC1	0.5	2.18928	0	0	0	0	0	1.93872	0	0
ISLR	3.66355	4.09427	3.55559	3.41597	3.71138	3.96088	3.83491	2.7692	3.97568	3.22934
ITIH1	0	8.37786	8.37786	8.62543	9.81043	0	10.4335	10.3392	8.47298	8.62543
ITIH2	9.60717	9.48582	9.37365	0	10.3392	9.9936	10.78	10.4335	8.99789	9.60717
ITIH3	7.35615	7.35615	7.10888	7.20141	7.31367	6.91365	7.51244	8.24736	6.96344	7.54632
ITIH4	9.69812	9.69812	10.3744	10.2162	11.3329	11.3329	11.6555	11.1261	10.3744	10.2162
ITM2B	0.5	1.29248	0.666667	0.666667	0	1.39624	1.14624	1.39624	2.13563	1.62581
ITPKB	0	0	0.666667	0	0	0	1.14624	0.5	0	1.29248
JARID2	1.38997	0	0.666667	0	1.39624	0	0	1.14624	0	0
JCHAIN	6.4439	6.86217	5.72735	6.01558	6.12376	6.53416	6.52452	5.5061	6.34531	5.83161
KANK3	0	1.29248	0	0					0	0
KCNMA1	0	0	0	0					1.38997	0
KANK2					0	0	1.14624	0
KANSL3					0	0	1.14624	0
KBTBD2					1.39624	0	0	0
KCNB2					1.39624	0	1.93872	0.5
KCNN3					0	0	0	1.14624
KDM3B					0	1.93872	0	0
KDM4C					0	0	1.14624	0
KIAA0226					0	0.5	2.37296	0
KIAA1109	2.18928	0	1.29248	0	0	0	0	1.14624	0	0
KIAA1210					0	1.39624	0	0.5
KIAA1614					2.37296	0.5	0	0.5
KIF21A					1.39624	0.5	2.37296	0
KIF22					1.39624	0	0	0
KIR2DS4					0	0	0	1.39624
KLHL18					0	0	1.14624	0
KLKB1	8.47298	8.10257	8.32135	8.12962	8.18388	7.94951	8.5934	8.12866	8.04899	7.62007
KMT2D					0	0.5	1.14624	0
KNG1	11.0858	10.8705	11.2352	11.0858	11.1261	11.1261	10.6411	10.78	11.0858	10.8705
KRT1	5.38874	5.28299	5.13393	5.74863	6.43846	6.06529	6.30352	6.02599	5.13393	3.55559
KRT10	4.27868	1.81782	3.79887	4.2163	5.12127	4.09401	4.72546	0	3.55559	2.13563
KRT13					2.04248	0	3.49593	0
KRT14	2.81403	0	3.25806	2.72149	4.09401	0	3.37296	2.67206	2.72149	0
KRT16	3.55559	0	3.66355	2.72149	4.54339	0	3.37296	2.67206	3.18308	0
KRT17	1.93573	0	2.72149	0	2.7692	0	0	0	0	0
KRT19					0	0	0	1.39624
KRT2	4.63643	4.09427	3.11039	3.41597	5.12127	4.55721	4.09401	4.74081	2.9807	2.13563
KRT20	0	2.51776	0	0	2.04248	0	0	1.39624	0	0
KRT3					0	0	2.97503	0
KRT4					0	0	4.02878	1.62296
KRT5	3.79887	0	0	3.1406	3.96088	0	0	3.62218	0	0
KRT6A	4.20484	0	3.97568	3.41597	0	0	4.09401	3.87003	0	2.13563
KRT6B	4.10114	3.92242	3.66355	3.63371	4.99025	4.09401	4.09401	4.09401	3.55559	0
KRT6C					4.63281	0	0	0
KRT72	2.18928	0	0	2.18928	2.37296	0	0	0	2.13563	0
KRT73	2.18928	0	2.18928	0					0	0
KRT74					0	0	0	1.93872
KRT76					0	0	0	2.04248
KRT79					0	0	0	2.45121
KRT8					0	0	0	3.04992
KRT9	3.22934	3.00361	0	5.28299	5.35676	4.28103	6.06529	5.63748	3.61434	2.4807
KTI12					1.39624	0	0	0
L2HGDH					1.39624	0	0	0
LAMB1	2.9807	0.333333	2.9807	0	0	0.5	3.49593	0	3.3097	3.89949
LARP1	3.79887	0	0	0	1.39624	1.93872	2.67206	1.14624	0	0
LBP	5.1951	4.20484	3.66355	2.72149	5.73982	4.28103	4.47661	4.74081	0	4.74347
LCAT	5.50306	5.5868	5.46807	5.15408	5.64577	5.53131	5.37856	5.2766	5.73799	5.13393
LCN2	1.93573	0.333333	0	2.72149	2.04248	2.37296	0	2.37296	0	2.9807
LDHB					0	0.5	0	1.93872
LDHC					1.39624	0	0	0
LGALS3	0	0	0	0	1.39624	0	0	0.5	0	1.62581
LGALS3BP	6.86217	6.7491	5.92676	5.38874	6.91365	6.57434	6.225	6.00286	6.73783	6.4949
LGR6					1.39624	0	0	0
LILRA2	0.5	0	1.55664	2.4807	2.37296	0.5	0	1.62296	2.4807	2.13563
LILRA3	0	2.18928	2.4807	2.9807	2.7692	3.96088	3.37296	0	2.72149	3.89949
LILRB3	0	1.81782	0	0					0	0
LILRB5	0	1.29248	0	0	2.67206	2.37296	2.37296	1.14624	2.13563	1.29248
LIMK1					0	1.39624	0	0
LIN9					1.39624	0.5	0	0
LOC100129520					0	1.39624	0	0
LOC105369274					0	1.39624	0	0.5
LOC285556					0	1.39624	1.14624	0
LPA	3.79887	3.22934	3.25806	4.2163	0	1.39624	1.93872	4.28103	4.27868	3.97568
LPL	0	0	0	0.666667					1.38997	0
LRG1	0	0	0	3.89949	0	0	1.14624	0	1.38997	0
LRP1	0.5	0	0	0.666667					0	1.29248
LRRC27	0	1.81782	0	0					0	0
LSM3	0	0	0.666667	0					0	1.62581
LSS	0	0.333333	1.29248	1.55664					1.38997	2.13563
LRRC10B					0	1.39624	0	0
LTA4H	0	0	0	0	0	0	1.14624	0	0	1.62581
LTBP1	0.5	0.333333	0.666667	1.55664	0	0.5	1.14624	0	1.38997	1.62581
LTBP2	0	0	0	0					0	1.29248
LTN1					0	0.5	1.14624	0
LUM	7.2338	7.31025	6.8753	7.24688	7.6117	7.68444	7.6117	6.75144	7.47419	7.22072
LXN	0.5	0.333333	1.29248	1.98448	0	0	0	1.14624	0	0
LYPD5	0	0	0	0					0	1.29248
LZTR1					0	0.5	1.93872	0
MACF1	0	2.51776	2.18928	0	0	1.93872	1.93872	2.04248	0	0
MAEA					0	0	1.14624	0
MAN1A1	2.43195	1.81782	0.666667	1.98448	3.33496	3.42638	4.54339	3.33496	3.18308	2.4807
MAN2A1	2.43195	0.333333	0	0	1.39624	0	0	0.5	0	0
MAN2A2	0	0	0	0					0	1.29248
MAP3K11					0	0	0	1.14624
MAP3K19					0	0	1.14624	0
MAP3K5	1.38997	1.81782	0	0	0	0.5	0	1.39624	0	0
MAP4	0	1.81782	0	0					0	0
MASP1	6.28261	6.68559	6.68559	6.91858	6.99879	5.96519	6.91365	6.7819	7.43421	7.27856
MASP2	3.22934	0	3.66355	2.18928	3.33496	0.5	2.97503	2.04248	3.61434	3.72934
MAZ					0	0	1.14624	0
MBD4					0	0	0	1.39624
MBD5					1.39624	0	0	1.14624
MBL2	0.5	0	1.29248	0	1.39624	0	1.93872	0.5	2.9807	1.62581
MDFIC	1.38997	0	0	0					0	0
MDH2	0	1.29248	0	0					0	0
MED1					0	0	0	1.14624
MEF2A	0	1.29248	0.666667	0	1.39624	0.5	0	0	0	0
MEGF8	0	2.7536	0	0.666667	0	0.5	0	1.62296	1.38997	1.29248
MFAP4	1.38997	0.333333	0.666667	2.18928	0	1.93872	1.14624	1.14624	0	1.62581
MICAL2	0	0.333333	0	0					0	1.29248
MINPP1					2.04248	0.5	2.67206	1.62296
MKI67					0	0	1.14624	1.39624
MLIP					0	0	0	1.14624
MLLT10					0	0	1.14624	0
MMP2	2.81403	3.22934	1.8524	3.1406	2.67206	0	3.1998	2.04248	2.72149	2.13563
MMP9	3.55559	2.51776	3.11039	3.1406	4.54339	3.96088	4.47661	3.81316	4.74858	4.42032
MMRN1	2.9807	3.59643	4.57264	0	3.96088	3.71138	3.83491	4.09401	4.74858	4.94125
MMRN2	0.5	0.333333	0	0.666667	0	1.39624	1.93872	0.5	1.38997	0
MPDZ	0	1.29248	0.666667	0	0	1.39624	1.14624	0	0	0
MPND	1.93573	0.333333	1.29248	0	0	1.93872	0	1.39624	1.38997	1.62581
MPP6	0.5	0	1.55664	0					0	0
MRC1	1.93573	0.333333	0	0	1.39624	2.67206	1.93872	3.39483	3.18308	2.9807
MRPS14	0	0	0	0					1.38997	0
MST1	4.10114	4.38794	3.79887	4.2163	0	5.73214	5.37856	4.38726	4.27868	4.60832
MTAP					0	0	0	1.14624
MTMR12					0	1.39624	0	0.5
MTMR9					0	1.39624	0	0
MTUS2					0	0	1.93872	0
MUC19	0.5	2.51776	1.29248	0.666667	0	3.01247	0	1.62296	1.38997	0
MUC20	0	0	1.29248	0.666667					0	0
MX2	1.38997	1.81782	0	0	1.39624	0	0	0.5	0	0
MYCBPAP	0	1.29248	0	0					0	0
MXRA5					1.39624	0	0	0
MYH7	0.5	0.333333	0.666667	1.55664	0	1.39624	0	0	1.38997	1.29248
MYH9	1.38997	0	0	0					0	0
MYL12A	0.5	0	1.29248	0					0	1.29248
MYL6	0	1.29248	2.18928	1.98448	0	1.39624	1.93872	1.62296	2.9807	2.13563
MYLK	0	0	1.29248	0					0	0
MYO9B					0	0	1.14624	0
MYOM2	2.18928	1.81782	1.29248	0.666667	2.04248	0	1.14624	0	0	0
N4BP2					0	1.39624	0	0
NACA					0	0	0	1.14624
NAGLU	4.10114	3.59643	0.666667	1.55664	0	2.67206	0	1.93872	2.13563	1.62581
NAGPA	0.5	0	0	2.4807					0	0
NBL1	0	0	0	1.55664					2.13563	2.4807
NCAM1	0	1.29248	0	0					0	0
NAV2					1.39624	1.39624	0	0
NBPF7					0	0	0	1.39624
NBR1					0	0	1.14624	0
NCAPD3					0	0	1.14624	0
NCKAP1	2.68443	0	1.29248	1.55664	1.39624	0.5	1.14624	1.14624	2.13563	2.13563
NCOR2					1.39624	0	0	1.39624
NEB	0	2.18928	0	0	1.39624	0	0	0	0	0
NEGR1	0.5	2.7536	0.666667	1.98448	0	2.37296	1.93872	0.5	2.13563	1.29248
NENF	0	0.333333	1.8524	0.666667	1.39624	0	0	0.5	0	0
NEO1	0	1.29248	0	0.666667	1.39624	4.09401	1.14624	1.62296	0	1.29248
NFE2L1					0	0	1.14624	0
NID1	3.22934	3.22934	1.8524	0.666667	2.67206	2.37296	1.93872	1.93872	2.13563	2.9807
NLRC5					0	0	1.14624	0.5
NME1-NME2					2.04248	0	0	0
NOTCH2	0	0.333333	0.666667	1.55664	0	0	1.14624	0	0	0
NOTCH3	0.5	1.29248	0	0.666667					0	0
NPAS3	0	1.29248	0	0					0	0
NRP2	1.38997	0	0.666667	0.666667	0	0.5	1.14624	0.5	1.38997	0
NRXN1					1.39624	0	0	0
NSD1					0	1.39624	0	0
NUCB1	1.93573	0.333333	2.72149	3.41597	1.39624	1.93872	2.37296	3.49593	0	3.34798
NUP93	0	0	0	0					1.38997	0
NUDCD1					2.04248	0.5	0	1.14624
NUF2					0	0	1.14624	0
NUMB					0	0	1.14624	0
NUTF2					0	0	0	1.14624
NXPE4					0	1.39624	0	0
OAF	2.68443	3.22934	2.4807	2.4807	2.04248	2.37296	1.93872	2.67206	2.72149	2.72149
OGN	2.43195	2.7536	0.666667	1.55664	2.37296	0	2.97503	2.37296	1.38997	1.29248
OIT3	0.5	0.333333	1.55664	2.18928	2.37296	0	1.93872	1.14624	2.13563	2.9807
OLFM1	4.57264	4.79075	3.66355	4.2163	3.71138	4.55721	4.28103	3.73782	4.27868	4.2163
OLFM2	0.5	1.29248	0.666667	0.666667	0	0.5	1.93872	0	1.38997	0
OMD	3.34798	3.00361	1.8524	1.98448	0	2.37296	3.1998	1.93872	2.4807	1.29248
OR10K1	0	1.81782	0	0	1.39624	0	0	0	0	0
OR4A5	0	1.29248	0	0					0	0
ORM1	4.74347	4.2675	4.96219	4.74347	3.07772	4.7876	4.57103	4.91375	5.33008	5.51273
ORM2	4.74347	4.90194	5.18142	5.10321	4.74081	5.21938	5.5061	5.16711	5.96638	5.94657
OSBP	0	1.29248	0	0					0	0
OSCAR	3.22934	0	1.29248	2.18928	1.39624	1.93872	0	1.99432	2.72149	0
OSR2					0	1.39624	0	0
OVOS2					0	0	0	1.39624
P4HB	3.79887	4.20484	2.9807	0.666667	2.37296	0	2.67206	3.22104	2.13563	2.72149
PACS2					0	0	1.14624	0
PAGE4					0	0	1.14624	0
PAK7					0	0.5	1.93872	1.39624
PALM3					0	0	1.14624	0
PAM	2.18928	2.18928	1.55664	3.1406	1.39624	1.39624	1.14624	0	1.38997	2.9807
PAPLN					1.39624	0.5	0	1.14624
PARP15					1.39624	0	0	0
PARVB	0	0	1.29248	0	0	0	0	1.99432	0	2.13563
PBX1	0	1.81782	0	0					0	0
PCLO	0	0.333333	0	1.55664					0	0
PBXIP1					0	0	1.14624	0
PCNT	1.38997	1.29248	0	0	0	0	0	1.14624	0	0
PCNX	0	1.29248	0	0					0	0
PCSK1N	0	0	0.666667	0					0	0
PCSK9	1.93573	1.29248	1.8524	2.18928	0	1.39624	2.67206	1.93872	2.9807	2.13563
PDCD6	0.5	0.333333	0.666667	0	0	0.5	1.14624	1.14624	0	2.13563
PDE4B	0.5	0.333333	1.29248	0.666667	1.39624	1.93872	2.97503	2.04248	0	1.62581
PEAR1	0	0	0	0.666667					0	1.29248
PDLIM4					1.39624	0	0	0
PDZK1P1					0	1.39624	0	0
PEPD	3.22934	0	2.18928	2.18928	0	3.83491	4.62356	3.62218	2.72149	3.55559
PGLYRP2	7.31025	7.08527	7.14998	7.22072	7.47753	7.62446	8.45248	7.88985	7.21106	6.9035
PHF2					0	0	1.14624	0
PHLDB2	0	1.29248	0	0	0	3.01247	0	0	0	0
PI16	0.5	0	1.8524	2.72149					1.38997	2.13563
PIN4	0	0	0.666667	0	0	0	0	1.14624	0	0
PIP					0	0	1.14624	0
PKD1L2					0	0	0	1.14624
PKM	0.5	0.333333	1.8524	1.55664	1.39624	0.5	0	1.39624	2.13563	0
PKNOX1	0.5	0.333333	0.666667	0					1.38997	0
PLA2G4A	0	1.81782	0	0					0	0
PLA2G4D	0	0	0.666667	0	0	0	0	1.14624	0	0
PLEK	1.38997	0	1.8524	0.666667					0	1.62581
PLEKHG4					0	0	0	1.14624
PLG	9.29354	9.16343	9.48582	9.60717	9.72816	9.62602	9.84547	9.39088	9.69812	9.69812
PLTP	5.68197	5.6639	5.18142	0	6.3348	6.3348	5.69876	6.3348	4.99377	5.44715
PLXDC2					0	0.5	1.93872	0.5
PLXNB1	2.18928	0.333333	1.29248	0.666667	1.39624	0.5	1.14624	2.37296	1.38997	1.62581
PMS2	0	1.29248	0	0					0	0
PNMA6A	1.38997	0	0	0					0	0
PMEL					1.39624	1.39624	0	0
POLRMT					0	0	0	1.14624
PON1	7.77712	7.20141	7.20141	6.98003	8.20151	8.40771	7.78651	7.31367	7.66632	7.27856
PON3					0	0	0	2.97503
POSTN	0	0	0	0	0	0	0	1.14624	0	1.29248
POTEE	0	0	0	0	4.63281	0	0	0	0	5.28299
PPARD	0	0.333333	1.29248	0					0	0
PP1187					0	0	0	1.14624
PPBP					1.39624	0	1.14624	0
PPIB					0	0	1.14624	0
PPIP5K1					1.39624	2.37296	0	1.39624
PPP1R32					0	0	1.14624	0
PRAP1	0	0	1.29248	1.55664	0	2.67206	2.37296	1.39624	2.13563	1.62581
PRDX1	1.38997	1.81782	2.4807	2.72149	0	0	0	2.7692	0	0
PRDX2	5.81405	6.4439	5.6639	6.05442	6.03602	5.42327	0	6.24862	5.25333	5.74863
PRDX6	2.18928	1.29248	2.85787	2.9807	0	0.5	2.37296	2.04248	2.4807	2.4807
PRG4					0	0	1.14624	0.5
PRKACB					1.39624	0	0	0
PRKCSH	2.68443	2.51776	1.55664	1.55664	2.04248	0	1.14624	2.45121	2.13563	2.72149
PROC	0.5	0	1.29248	1.98448					0	2.4807
PROS1	8.07578	8.28394	7.81651	7.72138	7.94951	7.88985	8.53729	8.5934	7.98423	7.89288
PRR12					0	1.39624	1.14624	0
PSAP	0	1.81782	0.666667	0	2.04248	0	0	1.14624	2.13563	0
PSME1	1.38997	0	1.55664	0					0	1.29248
PTCD3	0	0.333333	0	0					1.38997	0
PSMG2					0	1.39624	0	0
PTHLH					1.39624	0	0	0
PTPN4					0	1.93872	0	0.5
PTPRF	2.81403	3.41597	1.55664	0.666667	0	0	1.14624	1.62296	1.38997	0
PTPRS	0.5	0	0	0	1.39624	0	0	0.5	1.38997	0
PTTG1IP	1.38997	0	0	0					0	0
PVR	0	0.333333	0	0					1.38997	0
PXT1	0	1.29248	0	0					0	0
PZP	10.2162	9.86373	0	8.75428	10.4335	10.4335	0	10.252	8.62543	8.37786
QPCT	2.81403	2.7536	0.666667	0	0	0	1.14624	1.62296	1.38997	0
QSER1					0	0	1.93872	0
QSOX1	3.97568	3.77962	0	1.55664	4.54339	4.28103	4.82578	4.22531	3.40551	4.2675
RAB11FIP5					0	0	0	1.14624
RAB27B	0.5	0	0	0.666667	0	1.93872	0	1.39624	0	1.29248
RAB3A					0	1.39624	1.14624	0.5
RAD23A	1.38997	1.29248	1.8524	1.55664	0	0.5	1.14624	2.37296	2.13563	1.62581
RAN	0	0	0.666667	1.55664					0	1.29248
RANGAP1	0	1.29248	0	0.666667					0	0
RAP1A	0	0	0	0					1.38997	0
RASA2	0.5	0	0	0					1.38997	0
RALBP1					0	0	0	1.14624
RARA					1.39624	0	0	0
RASSF6	1.38997	0	1.8524	1.98448	2.7692	1.39624	0	2.45121	2.13563	0
RBM15	0.5	0.333333	1.29248	0.666667	0	0	1.93872	0.5	0	1.29248
RBM24					0	0	1.14624	0
RBMS3					0	0	0	1.39624
RBMY1F					0	0.5	1.14624	0
RBP4	7.08527	7.62007	7.31025	7.14998	7.6538	8.5934	9.04333	8.91272	6.41216	7.72138
RC3H2					0	1.93872	0	0
RCL1					0	2.37296	0	0
RCN1	0	0	1.8524	0	0	1.39624	0	0.5	0	0
RCN3	0	0	3.25806	0					0	0
RLF	1.93573	0	0	0					0	0
RNF6	0	0	1.29248	0					0	0
RFC5					0	0.5	1.14624	0
RIC1					1.39624	0	0	0
RNF213					0	0	0	1.14624
ROBO4	2.43195	0	0	3.63371	3.58418	3.42638	3.37296	2.67206	3.3097	3.34798
S100A11	0	0	0	0					1.38997	0
RP1					1.39624	0	0	0
RPGRIP1L					0	0	1.14624	0
RPH3A					1.39624	1.93872	1.14624	0
RPL30					0	1.39624	1.14624	0.5
RPL35A					0	1.39624	0	0
RPS19					0	0	1.14624	0
RPTOR					0	1.93872	0	0
RRM2					0	0	1.14624	0
RUFY1					0	0	1.14624	0
S100A12	1.93573	0.333333	0	0	0	0	0	1.14624	2.72149	2.72149
S100A6	0	1.29248	0.666667	0					0	0
S100A8	2.68443	3.00361	2.85787	0	0	1.39624	1.14624	1.93872	3.97568	2.9807
S100A9	4.94125	4.70144	3.89949	3.55559	3.71138	2.37296	4.28103	4.46781	6.01558	4.81829
SAA1	5.33008	2.18928	1.8524	0	5.96519	5.81398	5.43138	6.24862	5.44715	6.34531
SAA2	4.49886	0	0	0	0	4.73314	0	5.13032	0	0
SAA2-SAA4	4.81829	2.7536	2.4807	3.22934	4.91375	4.92096	5.00969	0	4.59048	5.07899
SAA4	0	0	0	0	0	0	3.49593	4.11978	0	2.9807
SALL4					0	0	0	1.14624
SAP18					1.39624	0	0	0
SBSN	0	0.333333	1.29248	3.22934	0	0	1.14624	0	1.38997	2.9807
SCARA5	0.5	1.29248	0	1.55664	1.39624	1.39624	0	1.39624	0	2.72149
SEC31B	0	0	1.29248	0.666667					0	0
SCHIP1					0	0	1.14624	0
SCYL2					1.39624	0	0	0
SDC3					0	0	0	1.14624
SDF4					1.39624	0	0	1.14624
SEC23IP					1.39624	0	0	0
SEMA4B	2.9807	3.92242	0	2.18928	2.04248	1.39624	0	1.93872	3.18308	2.72149
SEMA4D					0	0	1.14624	0.5
SENP7					0	3.01247	1.14624	0.5
SEPP1	4.63643	5.13393	5.28299	4.90194	4.38726	5.53131	4.92096	4.65828	5.38874	4.50932
SERPINA1	10.8705	8.84964	10.6636	10.3744	10.8962	11.7743	11.1261	11.8849	10.1378	10.6636
SERPINA10	0.5	0.333333	0.666667	0	2.67206	1.39624	1.93872	3.49593	0	2.13563
SERPINA11	4.2675	3.77962	4.2675	2.72149	3.81316	3.33496	3.83491	3.62218	4.07319	3.72934
SERPINA3	0	5.18142	4.79075	6.20969	4.91375	6.20553	5.27372	7.40855	5.16773	5.51273
SERPINA4	2.43195	0.333333	0.666667	3.55559	3.49593	1.93872	3.49593	2.04248	0	1.29248
SERPINA5	5.01056	5.38004	4.48233	4.54621	5.64577	5.02914	5.07706	4.46781	4.59048	3.55559
SERPINA6	0	0	0	3.22934					0	1.29248
SERPINA7	0	0	2.4807	1.55664	0	0	1.14624	1.14624	2.13563	0
SERPINC1	10.6636	10.6636	10.1378	9.48582	9.9936	10.6411	10.8962	10.6411	10.6636	10.3744
SERPIND1	2.68443	4.49886	3.25806	5.60146	3.33496	4.39819	3.83491	4.57103	3.55559	4.2675
SERPINE1	0	0	0.666667	0	0	0	1.14624	0	1.38997	0
SERPINF1	0	0	4.84584	1.98448					0	0
SERPINF2	6.96344	6.4964	6.7491	6.78139	6.56722	7.20734	7.12474	7.83169	6.30505	6.86217
SERPING1	7.81651	7.69385	8.10257	7.66632	8.45248	8.20151	8.3688	8.53729	8.28394	7.81651
SESN3	1.38997	0.333333	0	0					0	0
SH2D5	0	0	0	0					1.38997	0
SETD5					0	0	1.14624	0
SFTPA2					1.39624	0.5	0	0
SGK223					1.39624	0	0	0
SHBG	6.01558	5.5868	5.24624	5.44715	0	6.5601	6.63499	6.5601	6.16123	5.70004
SHISA5	0.5	1.81782	0	0	0	0	1.14624	1.14624	0	0
SHISA7	1.93573	0	0	0	1.39624	3.01247	2.97503	1.99432	1.38997	0
SIGLEC1					0	1.93872	0	0
SIK3	0	0	0	1.55664	0	1.39624	0	0	0	0
SIPA1L3					0	1.39624	0	1.14624
SIRPA	1.38997	0	0	0	0	0.5	0	1.39624	0	0
SIRT2	0	0	1.8524	2.4807	0	0.5	0	1.14624	1.38997	1.29248
SLC17A8	0	0.333333	0.666667	1.55664					0	1.62581
SLC35F4	0	0	0	0					0	1.29248
SLC4A11	0.5	1.29248	0	0					0	0
SLC6A15	0	1.29248	0	0					0	0
SLC7A9	0	0	1.29248	0					0	0
SLC14A1					0	1.39624	0	0
SLC22A20					0	0	1.14624	0
SLC25A12					0	0	0	1.14624
SLC25A25					0	1.39624	0	0
SLC35E4					0	0	0	1.14624
SLC6A19					0	1.39624	0	0
SLC6A8					0	0	0	1.14624
SLMAP					1.39624	0	0	0
SMC3	0	1.29248	0	0	1.39624	0	0	1.62296	0	0
SMC4	0.5	1.29248	0	0	0	1.39624	1.14624	0	0	0
SMG1	0	1.29248	0	0					0	0
SMG7	0.5	1.81782	0.666667	0					0	0
SMR3B					0	1.39624	0	0
SOD3	1.38997	1.29248	3.11039	2.4807	2.37296	0	0	1.14624	2.9807	3.22934
SORBS1	0	0	0	0					0	1.29248
SOSTDC1	0	2.18928	0	0	0	0.5	0	2.37296	0	0
SOX13	0	1.29248	0	0					0	0
SP5	0	1.29248	0	0					0	0
SPACA6P	0	0.333333	0	1.55664					2.13563	1.29248
SPAG9					0	0	1.14624	0
SPARC	0	3.00361	4.2675	3.97568	0	0.5	3.83491	3.33496	0	4.10801
SPARCL1	0	0	0	1.55664					0	0
SPAST					0	0	1.14624	0
SPATS2					0	0	1.14624	0
SPEN	3.72934	4.2675	0.666667	2.9807	5.27083	5.88534	4.28103	3.96088	3.61434	1.62581
SPINK8	1.38997	0	0	0					0	0
SPN	1.38997	0	0	0					0	0
SPHK2					0	0	1.14624	0
SPP2	2.68443	1.29248	4.48233	3.22934	4.09401	4.28103	2.67206	3.62218	4.1918	3.34798
SPRYD4	0	0	0	0					1.38997	0
SPTB	1.38997	0	0	0					0	0
SQSTM1					0	0	1.14624	0
SRCIN1					1.39624	0	0	0
SRGN	1.93573	0.333333	1.8524	0.666667	0	0.5	1.14624	1.39624	2.13563	1.62581
SSBP4					0	0	1.14624	0
SSC5D	0.5	0.333333	1.55664	1.55664	0	1.39624	1.14624	0.5	2.13563	2.13563
SSFA2	0	4.49886	3.11039	4.2163	3.96088	3.42638	0	3.49593	3.40551	1.62581
ST13	0	0	0	2.4807	0	0	0	1.14624	0	1.29248
ST8SIA6					0	0	0	1.14624
STK38L					0	1.93872	0	0
STXBP5L					1.39624	0	0	0
SUN3	0.5	0	1.29248	0	0	1.39624	0	0.5	0	0
SUSD5	0	0	0	0					0	1.29248
SUPT20H					0	1.93872	0	0
SYNCRIP					1.39624	0	0	0
SYNGAP1					0	0	0	1.39624
SYNJ2	1.93573	0	0	1.98448	1.39624	2.67206	0	3.33496	0	0
TBC1D25	1.38997	0	0	0					0	0
SYNRG					0	1.39624	0	0
TACC2					2.97503	0	2.97503	0
TAF1					0	0	0	1.62296
TAS1R3					0	0	0	1.14624
TBX15					0	1.93872	0	0
TEAD4					0	1.39624	0	0
TF	2.81403	2.18928	4.74347	6.42803	4.09401	5.42327	4.82578	4.0039	1.38997	3.55559
TFEB					0	1.39624	0	0
TGFB1	1.93573	1.29248	2.85787	1.98448	0	0	2.37296	1.99432	2.72149	0
TGFBI	5.14043	5.01056	4.10114	3.78924	5.12127	0	5.12127	5.37856	5.13393	5.57213
TGFBRAP1					0	0	1.14624	0
THBS1	0	0	2.18928	3.22934	0	2.67206	1.93872	0	0	2.13563
THBS4	0	0	3.97568	3.41597	0	3.01247	0	0	0	2.4807
TICAM2	1.38997	0	0.666667	0	0	0	1.14624	0.5	0	0
TIMELESS	0	0	0	0					0	1.29248
TIMM17B	0	0.333333	1.55664	1.55664					0	1.29248
TIE1					1.39624	0.5	0	0
TIMP1	0.5	0	1.29248	0	1.39624	0.5	2.37296	1.14624	1.38997	0
TIMP2	1.38997	0	1.55664	0.666667	0	1.93872	0	0.5	0	0
TLN1	2.68443	2.51776	4.66453	2.18928	2.97503	3.58418	2.67206	3.87003	3.3097	3.22934
TMCO1	0	1.29248	0	0					0	0
TMEM14B	0	1.81782	0	0					0	0
TMEM68	1.38997	0	0	0					0	0
TMPRSS6	0	0	0.666667	0					0	1.29248
TLR3					0	1.39624	0	0
TMEM132B					0	0	1.14624	0
TMEM132C					1.39624	0	1.14624	0.5
TMEM239					0	0	0	1.14624
TMPRSS7					1.39624	0	0	0
TNC	1.38997	1.29248	0.666667	0.666667	1.39624	1.39624	1.14624	1.14624	1.38997	1.62581
TNN	0	1.81782	0	0	0	3.96088	0	2.04248	0	0
TNRC6C	0	0.333333	0	0					0	1.29248
TNXB	5.74863	6.1119	5.80222	5.96638	0	6.00286	5.58388	0	6.01558	6.2232
TPM1	0	0	2.18928	0					0	0
TPM3	0	0	3.66355	0					0	1.29248
TPR	0	0	0	0					0	1.29248
TOP2B					1.39624	0	0	0.5
TOPBP1					0	0	0	1.39624
TPP1					0	0.5	1.14624	0
TRA2A					1.39624	0	1.14624	1.14624
TRAF6	0	0	0	0	2.37296	0	0	1.14624	0	1.29248
TRAK1					0	1.93872	0	0.5
TRIM17					0	0.5	1.14624	0.5
TRIM33	0	2.18928	0	0	1.39624	0	1.93872	1.62296	0	0
TRIM39	0	1.29248	0	0					0	0
TRPM8	1.38997	0	0.666667	0					0	0
TRIM42					0	0	0	1.39624
TRIOBP					0	0.5	1.93872	0
TRMT6					1.39624	0	0	0
TSEN54	0	1.29248	0	0	0	0	0	1.14624	0	0
TTK	0	0.333333	0	0					0	1.29248
TSHZ1					0	0	1.14624	0
TSPYL4					0	1.39624	0	0
TTF1					1.39624	2.37296	1.14624	0
TTLL2					0	0	0	1.39624
TTN					1.39624	2.37296	1.93872	1.62296
TTR	9.13857	9.29354	9.29354	9.37365	8.53729	9.72816	8.63979	9.04333	9.48582	9.48582
TUBA1A	0	0	2.4807	0					0	0
TUBA1B	1.93573	1.81782	0	0.666667					0	1.29248
TUBB	0	0	2.4807	0	0	0	0	1.14624	0	0
TUBB1					0	0.5	0	1.14624
TUBB3	0.5	0.333333	0	0	2.04248	0	0	0	0	1.62581
TXN	0	0	0.666667	0					0	1.29248
TYMP	0.5	0	0	0					0	1.29248
UAP1L1					1.39624	0.5	0	0
UBA1					0	0	1.14624	0
UBE2K					1.39624	0	0	0
UBE2S					0	1.93872	0	0
UBR4					0	0	0	1.14624
UBR5					0	0	1.14624	0
UGT3A1					0	1.39624	0	0
UHRF1BP1L					0	0	1.14624	0
UNC13B	0	0.333333	1.29248	0.666667	0	0	1.93872	1.39624	0	0
USP15	0	0	0	0					0	1.29248
UTRN	0	0	0	0					1.38997	0
VASP	0	0	1.8524	0					1.38997	1.62581
VCAM1	1.38997	1.29248	0	1.98448	0	0	1.14624	2.04248	0	2.13563
VCL	3.55559	3.22934	4.2675	0	0	3.71138	2.67206	5.10541	1.38997	4.10801
VIM	1.93573	2.18928	4.48233	4.54621	2.67206	1.93872	4.22531	2.04248	3.79887	5.35506
VTN	8.75428	8.04899	8.15667	8.47298	8.01459	8.53729	8.40771	8.40771	8.75428	8.15667
VWF	6.20969	6.1119	4.94125	4.99377	6.48893	6.1542	5.64577	6.52452	5.88796	6.7491
WBP2	1.38997	0	0	0					0	0
WDFY4	0.5	0	0.666667	0.666667	0	1.39624	0	0	1.38997	0
WISP2	0	1.29248	0	0.666667					1.38997	1.29248
XKR3	0	0.333333	1.29248	0.666667					0	1.62581
YWHAB	0	0	2.72149	0					0	0
YWHAZ	0.5	0	3.55559	0	0	0	1.14624	1.39624	0	0
ZER1	0	0	0	0					0	1.29248
ZFP69	2.18928	0.333333	0	0	0	0.5	2.67206	1.39624	0	0
ZIC3	0	1.29248	0	0					0	0
ZNF300	0	1.29248	0	0	0	1.39624	0	1.14624	0	0
ZNF512B	0	0	0	0					1.38997	0
ZNF672	1.38997	0	0	0					0	0
ZNF827	0.5	1.29248	0	0	0	1.39624	0	0.5	0	0
ZRANB3	0.5	0.333333	1.55664	0	1.39624	0	1.14624	1.14624	1.38997	0
ZYX	0	0	0	0					0	1.29248
UNC13C					0	0	1.14624	0
UNC79					0	1.39624	1.93872	0.5
UNC80					0	0	1.14624	0
URB1					0	0	1.93872	0.5
URB2					2.04248	0	1.14624	0
USP34					0	1.39624	0	0
USP36					0	0.5	1.93872	0
USP42					1.39624	0	0	0
USP43					1.39624	0	2.37296	0
USP54					0	1.93872	0	0
USP6NL					1.39624	0.5	1.93872	1.62296
WDR66					0	0	1.14624	0
WFS1					0	2.67206	0	0
WNK2					1.39624	0	0	0
ZBED6					0	0	1.14624	0
ZFP36L1					0	0	1.14624	0
ZFPM2					0	0	1.14624	0
ZGRF1					0	0	1.14624	0
ZNF160					0	1.39624	0	0
ZNF292					0	0	1.14624	0
ZNF302					1.39624	0	0	0
ZNF317					0	0	1.14624	0
ZNF341					0	1.39624	0	0
ZNF480					0	0	1.14624	0
ZNF510					0	0	1.14624	0
ZNF638					1.39624	0	0	1.14624
ZNF675					0	0	1.14624	0.5
ZNF780A					0	1.93872	0	0
ZNRF1					0	0	0	1.14624
ZSWIM5					2.04248	0	0	0

## Sheet: D_IgA_IdentifiedProteins
	I BCT	I ACT	II BCT	II ACT	III BCT	III ACT	IV BCT	IV ACT	V BCT	V ACT
A1BG	3.76607	3.19263	2.59328	5.32356	3.12296	3.25606	3.43966	0	2.55379	3.49336
A2M	11	11	11.3152	11.9875	11.1245	10.6565	10.8669	10.6565	11.3152	11
AARS	1.02832	0.666667	0	0					0	0.833333
AATK	0	0	0	0					0	0.833333
ABCA13	0	2.97271	1.98747	2.16288	1.54248	3.46294	0	4.00398	2.04059	3.49336
ABCA7	1.02832	0.666667	0	0					0	0
ABCC2	0	0	1.52832	1.43083					0	0
ABHD2	0	0	0	1.43083					0	0.833333
ACACA	0	0	0	0					0	0.833333
ACACB	0	1.52832	0.666667	0					0.666667	0
ACOT2	0	0	0	0					0	0.833333
ACPT	0	0	0	0					0	0.833333
ACTB	4.15879	3.84067	0	4.54927	3.55284	3.84969	3.84969	2.24432	4.4366	5.67226
ACTBL2	0	0	3.75461	2.54112	2.12296	2.24432	1.43872	0	2.90475	4.05671
ACTC1	0	0	5.53581	0					0	0
ACTG2	0	0	0	0					0	4.67638
ACTL7A	2.35488	1.19499	2.88383	2.89429	3.28894	1.54248	2.0572	4.00398	2.90475	0.833333
ACTN1	0	0	2.59328	0					1.52832	2.90475
ACTR3C	0	0	0	0					0	0.833333
ADAM29	2.90475	0	0	0					0	0.833333
ADAMTS10	1.02832	0.666667	0	0					0	0
ADAMTS18	1.02832	0	0	0					0	0
ADAMTS7	0	0	0	0					0	0.833333
ADAMTSL4	0	0	0	0					0	0.833333
ADCK4	1.02832	0	0	0					0	0
AJUBA					0	0.25	1.43872	0
ADGB	0	1.52832	0.666667	0	1.54248	0	0	1.14624	0.666667	0
ADGRD1	0	0	0	0					0	0.833333
ADGRD2	0	1.19499	0	0					0.666667	0
ADIPOQ	4.15879	4.17305	0	3.32197	3.3804	0	0	3.3804	0	2.90475
ADNP	0	0	0	0					0	0.833333
AFAP1L2	0	0	0	0					0.666667	0.833333
AFF3	0	0.666667	0	0					0	0.833333
AFM	7.19223	7.19223	7.25093	7.08985	6.10343	0	6.35162	5.6802	6.84807	0
AGO2	0	0	0	0					0	0.833333
AGO3	0	0	1.73312	0					0	0
AMY1B					0	0	0	2.7692
AGT	0	4.50015	3.99599	4.73593	4.45491	5.4364	4.32752	3.56528	4.21266	4.75888
ANKLE2					0	1.29248	0	0
AGTPBP1	0	1.52832	0	0	2.12296	1.54248	0	1.14624	1.52832	0
AHCTF1	0	0	0	0					1.52832	0
AHNAK	0	0	0	0					0.666667	0.833333
AHNAK2	1.02832	0	0	0					0	0
AHSG	7.85817	7.72526	8.26085	8.26085	7.90906	6.97554	8.48622	7.90906	0	7.42405
AKAP1	1.02832	0	0	0					0	0
AKAP3	0	0	0	0					0	0.833333
AKR1B15	0	1.19499	0	0					0	0
ALAD	0	0	0	1.43083					0	0.833333
ALB	9.14074	9.4644	10.2557	9.78964	9.49002	9.01021	9.49002	9.49002	9.4644	9.4644
ALDH16A1	0	0	0	0					0	0.833333
ALDH1A1	1.02832	0	0	0					0	0
ALYREF	0	0.666667	1.19499	1.43083					0	0
AMBP	8.39839	8.26085	7.51991	7.51991	7.6739	7.17334	0	0	6.91561	7.60307
AMH	0	0	0	0					0	0.833333
AMOTL2	0	0	1.98747	2.54112	1	2.24432	0	2.24432	2.04059	1.7063
ANK3	0	0	0	1.43083					1.52832	0
ANKRA2	1.02832	0.666667	0	0					0	0
ANKRD12	0	0	0	0					0	0.833333
ANKRD26	0	0.666667	0	0					0	0.833333
ANKRD30B	0	0	0	1.43083					0	0
ANKRD30BL	1.73312	0	0	0					0	0
ANO6	0	0.666667	0	1.43083					0	0
ANXA1	1.73312	1.52832	2.59328	3.71277	0	0	2.24432	0	2.04059	0
AOC1	0	0.666667	0	0					0	0.833333
APCS	5.67226	0	4.50015	0	4.45491	4.20672	3.84969	4.28219	4.99497	4.22289
APIP	1.02832	0	0	0					0	0
APMAP					0	2.24432	0	0
APOA1	0	6.52488	6.91561	0	5.93784	0	7.22797	0	0	6.40569
APOA2	4.68306	4.61771	0	0	0	5.73119	4.68457	0	4.21266	4.67638
APOA4	0	2.16288	5.38868	5.79112	2.12296	4.69394	5.07409	4.52616	0	0.833333
APOB	7.95682	6.25625	5.86268	5.04357	0	7.78684	0	6.81879	8.51324	7.72526
APOC2	0	1.52832	1.98747	2.16288	0	1.54248	2.7692	0	1.52832	0.833333
APOC3	4.68306	4.71283	4.68306	5.40998	4.34322	4.46147	4.2008	4.69394	4.13384	3.97129
APOD	4.9107	4.79972	5.53581	5.40998	0	5.31805	4.2008	4.44176	4.66536	4.37133
APOE	6.54462	0	5.53581	0	5.90798	6.4052	0	4.99929	5.69514	0
APOF					1.54248	0	1.64624	0
APOH	0	3.50112	1.19499	0	2.7312	3.25606	2.0572	1.14624	0.666667	0.833333
APOL1	0	3.84067	0	3.49336	2.42856	4.36728	2.58496	2.7692	3.52033	4.57102
APOM	4.9107	4.50015	4.83014	3.71277	4.68457	4.93703	0	3.79327	3.80361	3.97129
AR	0	1.52832	0.666667	0					0	0
ARGFX	0	0.666667	0	1.43083					0	0
ARHGAP11A	0	0	0	0					0	0.833333
ARHGAP23	0	0	0	0					0	0.833333
ARHGAP4	1.02832	0	0	0					0	0
ARHGEF10L	0	1.19499	0	0					0	0
ARHGEF3	1.02832	0	0	0					0	0
ARIH2	0	0	0	1.43083					0	0
ARMCX4	1.02832	0	0	0					0	0
ASAP2	0	1.19499	0	0					0	0
ASMTL	0	0	0	2.16288					0	0
ASPG	0	0	0	0					0	0.833333
ATAD5	1.02832	0	0.666667	0					0	0
ATG4B	0	0	0	1.43083					0.666667	0.833333
ATP10A	0	0	0	0					0	1.7063
ATP2B4	1.02832	0.666667	0	0					0	0
ATP5A1	0	1.52832	1.98747	0					1.52832	0
ATXN7	0	1.52832	0.666667	0	2.12296	0	1.64624	2.7692	1.52832	0
AXIN2	0	0	0	0					0	0.833333
AZGP1	6.75324	6.48837	0	6.32541	6.64541	0	5.73119	6.32099	6.34266	5.40998
B3GNT6	0	0	0.666667	1.43083					0	0
B4GALNT4	1.02832	0	0	0	0	2.0572	0	0	1.52832	0.833333
B4GALT2	1.02832	0	0	0					0	0
BACH2	0	0	1.19499	0					0.666667	0
BLOC1S6					0	0	1.43872	0
BCHE	0	0	1.98747	3.32197	3.28894	2.42856	2.24432	0	2.90475	0
BCL11B	1.02832	0	0	0					0	0
BCL2L11	1.73312	0	0	0					0	0
BCO2	0	0	0	1.43083					0	0
BEGAIN	0	0	0	0					0	0.833333
BGN	0	0	0.666667	0					0	0.833333
BLM	0	0	0	1.43083					0	0
BMP2K	1.02832	0	0	0					0	0
BNIP3	0	0	1.19499	1.43083	1	2.0572	1.43872	0	1.52832	2.48448
BRD8	0	0	0	0					0	0.833333
BRSK2	1.73312	0	0	0					0	0.833333
BRWD1	0	1.52832	1.52832	0	1.54248	0.25	1.43872	1.14624	0.666667	0
BRWD3	2.66395	1.52832	0	0					0.666667	0.833333
BTD	0	0	0	2.16288					0	0
BTK	0	0	0	1.43083					0	0.833333
BZRAP1	0	0	0	0					0	0.833333
C12orf43	0	0	0	0					0	0.833333
C15orf39	1.02832	0	0	0					0	0
C16orf47	0	0	0.666667	1.43083					0.666667	0
C19orf68	0	0	1.52832	0					0	0
C1orf167	0	0	0.666667	1.43083					0	0
C1QA	2.66395	2.88383	0	2.16288	0	0	1	2.24432	2.04059	0.833333
C1QB	3.50887	3.19263	3.75461	2.89429	3.79327	2.42856	3.28894	2.7692	2.55379	1.7063
C1QC	4.27401	4.25204	4.05671	3.84067	4.34322	0	0	3.3804	3.80361	3.57386
C1QL3	1.02832	0.666667	0	0					0	0
C1QL4	1.02832	0	0	0					0	0
C1R	3.67895	0	1.73312	0	2.7312	2.7502	2.58496	3.3804	3.32197	2.66395
C1RL	2.90475	0	1.52832	3.12203	2.42856	2.5192	2.24432	0	2.04059	0
C1S	3.98708	0	3.19263	4.36171	4.68457	3.12296	0	3.12296	3.32197	3.49336
C2CD4C	0	0	0	0					0	0.833333
C2orf16	0	0	0	0					0	0.833333
C3	10.2557	10.2557	10.6022	10.6022	10.1087	10.1087	9.89367	10.1087	10.2557	10.8978
C3orf58	0	0	0	1.43083	1	1.29248	0	0	0	0.833333
C4A	10.8978	10.6022	10.8978	10.2557	9.89367	9.49002	10.1087	9.89367	10.6022	10.2557
C4B	9.4644	9.78964	0	9.14074	0	8.26928	9.01021	8.58483	9.78964	8.61842
C4BPA	0	7.08985	7.72526	6.91561	0	6.3621	6.64541	6.42317	6.84807	0
C4BPB	4.68306	4.01076	5.02481	4.01076	5.24753	0	4.99929	3.12296	4.78184	4.57102
C5	8.61842	8.51324	8.61842	8.05366	8.26928	0	6.892	6.69118	7.98145	7.85817
C6	2.66395	0.666667	1.19499	0	1.54248	1.29248	2.7692	0	0	1.7063
C6orf165	0	0	0	0	0	1.29248	0	0	0.666667	0.833333
C7	5.32356	5.46537	0	4.47941	3.97318	3.76619	3.76619	4.44176	3.80361	4.54051
C7orf31	1.02832	0	0.666667	0					0	0
C8A	0	0	0	0	0	0	1.43872	0	0	0.833333
C8B	4.15879	0	4.13918	4.13384	4.77779	2.7502	3.12296	3.3804	2.90475	2.90475
C8G	3.32197	0	0	1.43083					0	0
C9	1.73312	0	2.22677	0	2.89718	1.29248	1.64624	2.7692	0	3.27058
C9orf156	0	0	0	1.43083					0.666667	0
CACNA1A	2.35488	1.52832	0	0					0	0
CACNA1B	1.02832	0	0.666667	0					0	0
CACNA1E	0	0	0	1.43083					0	0
CACNA1G	0	0	1.52832	0	1.54248	0	0	0	0	0
CACNB1	0	1.52832	0	0					0	0
CACNG8	0	0	0	0					0	1.7063
CALB1	0	0	0	0					0	0.833333
CAND1	0	0	0	0					0	0.833333
CBR4	0	0	0	1.43083					0.666667	1.7063
CCDC141	0	0	0	0					0	0.833333
CCDC144A	0	0	1.19499	0					0	0
CCDC150	0	0.666667	1.19499	0					0	0
CCDC162P	1.02832	0	0	0					0	0.833333
CCDC73	0	0	0	0					0.666667	2.19995
CCDC80	1.02832	0	0	0					0	0
CCDC85C	0	0	0	0					0	0.833333
CCDC88B	0	0	0	0					0	0.833333
CCDC88C	0	0	1.19499	0					0	0
CCDC97	0	0	1.19499	0					0	0
CCIN	0	0	1.19499	0					0	0
CCSER2	0	0	0	0					0	0.833333
CD163	1.73312	0	0	0					0	0
CD38	0	0	0	1.43083					0	0
CD5	1.02832	0	0	0					0	0
CD5L	5.96097	6.43411	0	0					5.96097	5.86268
CD68	1.02832	0	0	0					0	0
CD300A					0	1.29248	0	0
CDC5L	0	0	2.22677	0	5.82267	5.88163	5.93784	7.03722	0	0
CDK13	1.02832	0	0	0					0	0
CECR1	1.02832	0	0	0					0	0
CELSR1	0	0	0	0					0	0.833333
CELSR2	1.02832	0.666667	0	1.43083					0	0
CELSR3	0	0.666667	0	0					0	0.833333
CEP104	1.02832	0	0	1.43083					0	0
CEP126	0	0.666667	0	0					0.666667	0.833333
CEP131	1.73312	0.666667	0	0	0	0	0	2.24432	0	0.833333
CEP290	0	0	0.666667	0					1.52832	0
CEP350	0	0	0	0					2.04059	0
CEP89	3.04068	0.666667	0	0	0	1.29248	0	0	0	0
CES4A	1.02832	0	0	0					0	0
CETP	1.73312	2.44064	0	0	3.55284	2.89718	1	2.24432	0	0
CFB	1.73312	1.52832	0	0					0	0
CFH	7.51991	7.51991	7.85817	7.72526	6.4511	6.69118	0	7.78684	7.49241	7.08985
CFHR1	5.42762	0	5.17467	4.98389	3.97318	3.69534	4.44176	5.13625	4.66536	3.75461
CFHR2	4.38095	3.50112	0	0	2.42856	0	2.7692	0	2.90475	0
CFHR3	4.06562	4.17305	0	4.59437	4.34322	2.7502	3.43966	3.79327	4.54051	3.27058
CFHR4	2.66395	3.32197	5.17467	4.36171	4.45491	1.29248	3.93344	4.44176	4.54051	2.48448
CFI	2.66395	2.44064	1.73312	3.32197	2.42856	2.5192	2.24432	3.12296	1.52832	3.27058
CFP	1.02832	0	0.666667	0					0	0
CHAMP1	1.02832	1.19499	0	0					0	0
CHD4	0	1.19499	0	0					0	0
CHD5	0	0	0	0					1.52832	0
CHD8	0	1.19499	1.19499	0					0	0
CHRNA4	0	0	0	0					0	0.833333
CHRNB4	0	0	0	0	0	0	0	2.24432	0	0.833333
CIB4	1.02832	0	0	0					0	0
CLASP1	0	0	0.666667	0					0	1.7063
CHTF18					0	1.29248	0	0
CLU	7.33569	7.42405	7.98145	7.49241	7.22797	7.22797	7.03722	6.86234	7.56149	7.25093
CMYA5	0	0	0	0					0.666667	0.833333
CNDP1	4.9107	4.56452	3.57386	4.13384	3.79327	4.89217	2.42856	0	0	4.05671
CNTNAP3B	0	0	0	1.43083					0.666667	0
COL11A1	1.02832	0	0	0					0	0
COL13A1	0	0	0	0					0	0.833333
COL1A1	1.73312	1.73312	1.19499	0	1.54248	0	1.43872	2.24432	0	0.833333
COL21A1	0	0	0	0					0	0.833333
COL25A1	0	0	0	0					0	0.833333
COL27A1	0	0	0	0					0	1.7063
COL2A1	0	0	0	0					0.666667	1.7063
COL4A4	0	0	0	0					2.04059	0
COL5A3	0	0	0	0					0	0.833333
COL6A3	0	0	0	0	0	1.29248	0	0	0	2.19995
COLEC11	1.73312	0.666667	0	0					0	0
COQ10A	0	1.52832	0	0					0	0
CP	8.26085	7.25093	7.02054	6.68985	0	6.892	6.25326	6.74581	6.28221	6.91561
CPED1	1.02832	0	0	0					0	0
CPN1	4.38095	2.97271	2.88383	3.84067	3.55284	1.29248	2.95461	0	2.04059	2.48448
CPN2	0	4.89992	4.87789	0	5.28433	4.65192	4.7659	4.00398	4.73593	0
CPQ	0	0	0	0					0	0.833333
CPSF1	0	0	0	0					0	0.833333
CREB5	1.73312	0	0	2.16288					0	0
CRIP1	0	0	0	0					0	1.7063
CRIP2	0	0	0	0					0	0.833333
CRLF2	0	0	0	0					0	2.48448
CPS1					0	0	0	2.24432
CRP	4.68306	3.73369	3.57386	1.43083	4.75401	3.12296	3.12296	4.99929	4.4366	4.75888
CRTAC1	1.02832	0	0	2.16288	2.42856	0	1.43872	0	0	0
CSE1L	0	0.666667	1.98747	0					0	0
CSF2	0	0	0	1.43083					0	0
CSNK1D	0	0	0	1.43083	0	0.25	0	2.24432	0	1.7063
CSNK1E	0	0	0	0					0	0.833333
CSNK1G3	0	0	0	0					0	0.833333
CT45A4	1.73312	0.666667	0	2.89429					0.666667	0.833333
CTSE	0	0	0	0					0	0.833333
CUL9	0	0	0	0					0	0.833333
CUX1	0	0.666667	1.19499	0					0	0
CXCR3	0	0	0	0					1.52832	0
CYBA	0	0	1.19499	1.43083					0.666667	0
CYP26A1	0	0	0	0					0.666667	1.7063
CYP2S1	0	0	0	0					0	0.833333
CYP3A4	0	0	0	0					0	0.833333
CYP4A11	0	0	0	0					0.666667	0.833333
CYP51A1	0	0	0	0					0	0.833333
DAB2IP	0	0	1.19499	0					0.666667	0
DAPP1	0	0	0	0					0	0.833333
DBH	1.02832	0	0	0					0.666667	0
DBX1	0	0	0	0					0	0.833333
DCAF5	1.02832	0	0	0					0.666667	0
DCAF8	0	0	0	0					0	0.833333
DCC	0	0	0.666667	0					0	0.833333
DCD	0	2.54112	0	1.43083	0	1.29248	1.43872	1.14624	0.666667	0.833333
DDN	0	0.666667	0.666667	0					0	0.833333
DEFA1	1.02832	1.52832	1.19499	0					0.666667	0.833333
DENND1B	0	0	0	0					0	0.833333
DEPDC5	1.02832	0	0.666667	0					0	0
DES	0	0	0	0					0	0.833333
DGAT1	1.02832	0	0	0					0.666667	0
DHRS3	2.35488	2.44064	1.52832	0					1.52832	0
DHX16	0	0	1.19499	0					0	0
DHX9	0	0.666667	1.19499	0					1.52832	0
DIP2C	1.02832	0	0	0					0	0
DISC1	0	0	0	0					0	0.833333
DIXDC1	0	0	0	0					0	1.7063
DKKL1	0	0	0	0					0	0.833333
DLG1	2.35488	0	0	0					0	0
DMXL2	0	1.19499	0.666667	1.43083					0	0
DNAH11	3.98708	4.01076	2.59328	0	0	2.89718	0	3.79327	4.0478	0
DNAH5	0	0	0	0					0	0.833333
DNAJC4	0	0	1.98747	0					0	0
DNHD1	0	0.666667	0	1.43083	0	1.29248	0	0	1.52832	1.7063
DOCK4	0	0	0	0					0	0.833333
DOPEY1	0	0	0	0					0	0.833333
DPT	1.02832	0.666667	1.73312	0	1.54248	0	0	0	0.666667	0.833333
DSG1	0	0	0	0					0	0.833333
DSG4	0	0	0	0					0	1.7063
DST	0	0.666667	0	0					1.52832	0.833333
DTNB	0	0	0	0					0	0.833333
DVL1P1	0	0	0	0					0	0.833333
ECD	0	1.19499	0	0					0	0
DSC1					0	0	2.12296	0
DSP					0	0	4.64217	0
ECM1	1.73312	1.73312	3.57386	0	2.89718	0	2.95461	0	0.666667	0.833333
EDNRA	0	1.19499	0	0					0	0
EEF1A1	1.02832	3.19263	4.22289	0	0	0	1.64624	0	0	0.833333
EFCAB8	0	0.666667	1.19499	0	0	1.29248	0	0	0	0
EFEMP1	3.67895	2.44064	0.666667	1.43083	1.54248	1.54248	1.43872	0	1.52832	1.7063
EIF1AD	0	0	0	0					0	0.833333
EIF3A	0	0	0	1.43083					0.666667	0.833333
EIF4EBP1	0	2.54112	1.52832	0	0	1.29248	0	2.24432	0.666667	0
EIF4G1	0	1.52832	0	0	0	0	1.43872	0	0	0
EMC2	0	0	0	0					0.666667	0.833333
EML1	1.73312	0.666667	0	0					0	0.833333
EML3	0	0	0	0					0	0.833333
EP400	0	0	0	0					0	0.833333
EPAS1	0	0	0	0					0	0.833333
EPN1	0	0.666667	0	1.43083					0	0
ESYT1	1.02832	1.73312	0.666667	0					0.666667	0.833333
ENTHD2					0	1.54248	0	0
EPM2A					1	0	1	2.7692
ETFA	2.35488	2.54112	1.98747	0	0	2.0572	0	0	0	1.7063
EVPL	0	0.666667	0	0	0	1.54248	0	1.14624	0.666667	0.833333
EXD2	0	0	0	0					1.52832	0
EXOC5	0	0	1.19499	0					0	0
F11	1.02832	1.19499	0	0	0	0.25	1.64624	0	0	0
F12	3.50887	1.88997	3.32197	3.71277	2.12296	3.25606	3.28894	2.24432	2.55379	1.7063
F13B	0	4.13384	4.32427	3.71277	3.55284	2.24432	0	3.3804	3.80361	2.19995
F2	6.17307	5.07509	5.67226	5.84869	0	5.37869	6.64541	5.51661	5.48549	5.04357
F5	2.35488	0.666667	0	1.43083	0	0.25	1.43872	0	1.52832	0
F9	0	1.19499	0.666667	0					1.52832	0.833333
FAAP100	1.02832	1.52832	0.666667	0					0.666667	0
FAAP20	0	0	0	0					0.666667	0.833333
FAM110D	0	0	0	0					0	0.833333
FAM120A	0	0	0.666667	1.43083					0	0
FAM13C	0	0	0	0					0	0.833333
FAM184A	0	0	1.52832	0					0	0
FAM208A	0	0	0	0					0	0.833333
FAM83F	1.02832	0	0	0					0	0
FAM98B	1.02832	0	0	0					0	0
FANCD2	0	0.666667	1.19499	0					0	0
FANCM	0	1.19499	0	0					0.666667	0.833333
FAU	1.02832	0	0	0					0.666667	0
FBLN1	4.27401	0	5.53581	3.12203	2.89718	4.17001	4.02117	3.12296	3.69586	4.17305
FBXO10	0	2.44064	0	0					0	0
FCGBP	6.68985	6.89234	7.19223	0	5.42254	6.00979	5.4364	6.19192	5.84869	5.69514
FCN2	3.19263	1.52832	1.98747	2.54112	2.89718	3.12296	2.0572	3.12296	2.90475	2.90475
FCN3	4.52033	3.84067	3.32197	3.57386	0	3.96393	0	0	0	4.27401
FDFT1	0	0	1.19499	0					0	0
FERMT1	1.02832	0	0	0					0	0
FES	1.02832	0	0	1.43083					0.666667	0.833333
FER1L5					0	2.0572	0	0
FETUB	3.32197	2.16288	1.52832	1.43083	1	1.54248	1.64624	3.12296	0	1.7063
FGA	4.52033	4.98389	5.81292	5.48549	0	4.32752	4.4867	0	4.27401	5.15192
FGB	0	0	1.19499	0					0	0
FGFBP1	0	0.666667	1.52832	0					0	0
FGG	0	0.666667	1.19499	1.43083					1.52832	0.833333
FGL1	1.73312	0.666667	0.666667	0					0	0
FICD	2.90475	1.52832	0	0					2.04059	1.7063
FIGNL2	1.02832	0	0	0					0	0
FKSG56	2.35488	1.88997	0	1.43083					1.52832	0
FKSG56					0	1.54248	0	0
FLG2	0	0	0.666667	0	0	0.25	1.64624	1.14624	1.52832	0
FLII	0	0	0	0					0	0.833333
FLOT1	1.02832	0	0	0					0	0
FLT1	1.02832	0	0	0					0	0
FMNL2	0	0	0	0					0	0.833333
FMNL3	1.02832	0	0	0					0	0
FMN2					0	0	0	2.24432
FN1	7.95682	8.05366	8.51324	7.85817	0	0	7.17334	5.13625	7.85817	0
FNBP1	0	0.666667	0.666667	1.43083					0	0
FNDC3A	1.02832	1.19499	0	0					0	0
FOXK1	0	0	0.666667	0					0.666667	0
FREM2	1.02832	0	0.666667	0	1.54248	0.25	1	1.14624	1.52832	1.7063
FRG2	1.02832	0	0	0					0	0
FRMD4B	1.02832	0	0.666667	1.43083	2.12296	0	0	1.14624	1.52832	0
FSD2	0	0	0	0					0	0.833333
FSTL5	0	0	0	0					0.666667	0.833333
FTL	1.02832	1.19499	0.666667	0	1.54248	0.25	0	0	0.666667	0.833333
FUS	1.02832	0	0	0					0	0
FUT5	1.02832	0	0	0					0	0
FZD6	0	1.19499	0	0					0	0
GABRB3	0	0	0	1.43083					0	0
GAD1	1.73312	1.88997	0	0					0	0
GALNT5	0	0	0.666667	0	1.54248	0	1	0	1.52832	0
GAPDH	0	1.52832	2.59328	1.43083	0	0	2.0572	0	0.666667	0
GC	4.38095	3.73369	0	4.8176	2.42856	2.24432	3.76619	4.2008	4.21266	0
GCAT	0	0	0	1.43083					0	0
GFPT1	1.02832	0	0.666667	0					1.52832	0
GGH	5.19742	4.01076	3.04068	3.12203	3.3804	0	3.43966	3.3804	3.9555	2.48448
GHDC	0	0	0	0					0.666667	1.7063
GIMAP2	0	0	1.52832	0					0	0
GK	0	0	1.19499	0					0	0
GLG1	0	0	0	0					0	0.833333
GMIP	0	0	0	0					0	0.833333
GNAS	0	0	0	0					0	0.833333
GNPDA1	0	0	0	1.43083					0	0
GOT2	0	0	1.19499	0					0	0.833333
GPLD1	3.04068	1.52832	3.19263	4.23747	3.55284	0	3.64301	0	0.666667	2.90475
GPR173	0	0	0	0	0	1.54248	0	0	1.52832	0
GPRASP2	0	1.19499	0	0					1.52832	0
GPX3	2.35488	1.88997	1.52832	2.54112	1.54248	0	0	2.24432	2.04059	0.833333
GRAP	0	0	1.19499	0					0	0
GREB1	1.02832	0	0	0					0	0
GRIP1	0	0	0	0					0	1.7063
GRXCR2	0	0	1.19499	0					0	0
GSN	4.68306	0	0	5.17467	3.97318	4.00398	4.2008	0	2.55379	3.27058
GSTA3	0	1.19499	0	0					0	0
GSTK1	0	1.19499	0	0					0	0
GTF2IRD1	1.73312	1.52832	0	0					0	0
GUCY2D	0	0.666667	0.666667	0	0	0	1.43872	0	0	1.7063
H2AFJ	0	0	0	4.36171					0	0
H2AFV	0	0	0	3.49336					0	2.19995
H2AFZ	0	4.33802	0	0	0	0	2.58496	0	3.80361	0
H3F3B	0	3.57386	0	0					0	1.7063
HADH	1.02832	0	0	0					0	0
HAP1	0	1.52832	0	0					0	0
HAUS7	0	0	0	0					0	0.833333
HBA1	3.32197	3.73369	4.22289	4.98389	2.12296	3.12296	0	4.00398	2.90475	2.66395
HBB	2.66395	3.19263	3.57386	4.8176	2.89718	3.43966	3.28894	4.2008	0	2.66395
HCFC2	0	0	1.19499	1.43083					0	0
HCK	1.02832	0.666667	0	0	0	1.29248	0	0	0	0.833333
HFM1	1.02832	0	0.666667	0					0	0
HGFAC	2.35488	1.52832	0	0	1	0	1.43872	1.14624	0	0.833333
HGS	0	0	0	1.43083	0	1.29248	0	2.24432	0.666667	0.833333
HINT1	0	0	0.666667	0	1.54248	0.25	0	0	1.52832	0
HIST1H1C	0	1.52832	1.52832	0					0	0
HIST1H1T	1.02832	0	0	1.43083					0	0.833333
HIST1H2AA	0	0	4.50015	0					0	0
HIST1H2AB	0	5.59705	5.81292	0	0	0	4.44176	0	4.95363	0
HIST1H2AC	0	5.59705	0	0					0	0
HIST1H2AH	0	5.96097	0	0	3.79327	3.96393	0	3.79327	5.3096	4.86662
HIST1H2BA	0	0	2.22677	0					0	0
HIST1H2BC	0	5.33753	5.7178	4.36171	3.79327	3.84969	4.93703	2.24432	5.59705	4.37133
HIST1H2BJ	0	5.19742	0	0	0	3.84969	0	0	0	0
HIST1H3A	0	0	4.75888	0					0	0
HIST1H4A	5.42762	6.56435	0	5.40998	4.9146	0	5.6802	0	6.4199	0
HIST2H2AC	4.15879	6.09964	6.05879	0					5.33753	0
HIST2H3A	0	3.73369	0	0	0	2.0572	0	0	3.80361	0
HIST2H3PS2	3.19263	3.32197	4.05671	0	0	0	2.42856	0	0	0
HIVEP3	0	0	0	0					0	0.833333
HMCN1	0	0	1.73312	0					0	0
HMCN2					0	2.42856	1	0
HMGB4	0	1.19499	0	0	2.12296	0.25	0	0	0.666667	0.833333
HMGCR	1.02832	0	0	0					0.666667	0.833333
HMGN2	0	0	0	0					0	1.7063
HMX1	0	0	0	0					0	0.833333
HNF1A	0	0	0	0					0	0.833333
HNRNPAB	0	0	0	0					0	0.833333
HOXA5	0	0	0	0					0	0.833333
HOXB2	1.02832	0	0	0					0	0
HOXB4	0	0	1.19499	0					0	0
HP	7.72526	7.60307	7.93219	7.33569	6.86234	0	0	7.6739	7.56149	7.33569
HPR	7.25093	7.33569	0	0	6.69118	0	7.54566	7.35457	7.25093	7.19223
HPX	3.84067	4.01076	3.32197	4.88915	3.12296	3.43966	4.07705	2.7692	2.55379	3.49336
HRES1	1.73312	0.666667	0	0					0.666667	0
HRG	0	6.40569	6.43411	6.46124	0	5.51661	6.4511	6.00979	5.59705	5.60797
HSP90B2P	1.02832	0	0	0					0	0
HRNR					0	1.29248	3.76619	0
HSPA9	0	0	1.19499	0	1	0.25	1	2.24432	1.52832	0.833333
IARS	0	0	0	0					0.666667	0.833333
IBTK	0	0	0	0					0	0.833333
ICOSLG	0	0	0	1.43083					0	0
ID4	1.02832	0	0.666667	0	1.54248	0.25	1.43872	0	0	0
IDH3G	1.02832	0.666667	5.3096	0					0.666667	0.833333
IFNGR1	0	0	0	0					0	0.833333
IGF2	1.02832	0.666667	0	1.43083					0	0
IGFALS	0	0	0	2.16288					0	0
IGFBP3	0	1.19499	0.666667	2.16288					0	0
IGFN1	0	1.19499	0	0					0	0.833333
IGHA1	11.9875	11.9875	11.6081	11.6081	11.3924	11.3924	11.2408	11.1245	11.9875	11.9875
IGHA2	11.6081	11.6081	11.3317	11.3317	10.6565	11.2408	10.6565	10.8669	11.6081	11.6081
IGHD	0	2.44064	3.19263	3.32197	3.55284	3.3804	2.42856	3.79327	3.32197	3.84067
IGHG1	6.82708	7.93219	9.78964	7.60307	9.73793	7.90906	7.37154	9.01021	8.26085	8.05366
IGHG2	0	2.66395	0	1.43083	6.37259	0	2.95461	0	0	0
IGHG3	5.79112	5.86268	6.75324	4.13384	7.37154	4.69394	5.7637	3.56528	5.04357	4.86662
IGHG4	0	0	4.44764	0	5.82267	0	0	0	0	0
IGHM	10.6022	10.8978	11.9875	11.3152	11.2408	10.8669	11.3924	11.0027	11.3317	10.6022
IGHV1-18	5.38868	4.71283	4.95363	5.07509	4.9146	5.47823	4.4867	5.30119	5.40998	5.33753
IGHV1-24	0	1.19499	1.52832	3.12203	1	2.42856	1.43872	0	1.52832	2.48448
IGHV1-45	1.02832	0.666667	1.73312	1.43083	1	2.5192	1.43872	2.24432	2.04059	1.7063
IGHV1-46	5.07509	4.41295	4.87789	5.17467	4.99929	4.81146	4.44176	4.69394	0	0
IGHV1-58	0	0	0.666667	0					0.666667	0.833333
IGHV1-69	3.76607	3.33856	4.41295	4.47941	3.55284	4.10506	3.43966	4.69394	0	4.8176
IGHV1-69-2	0	0	4.56452	4.47941	3.12296	3.60918	3.56528	5.40868	4.89992	5.04357
IGHV1OR15-1	3.50887	2.66395	1.52832	0	2.7312	3.25606	1	0	3.19263	0
IGHV2-26	3.67895	2.88383	2.88383	3.12203	3.28894	0	3.43966	0	0	3.97129
IGHV2-70	0	0	1.19499	0	0	0	1	2.24432	0	2.19995
IGHV3-13	0	0	6.23095	0					0	6.20565
IGHV3-15	5.32356	4.89992	4.75888	3.84067	0	0	4.64217	4.52616	4.37133	5.19742
IGHV3-16	0	0	0	0	0	0	1.43872	0	0	0.833333
IGHV3-21	0	6.09964	6.56435	6.32541	6.4052	6.3621	6.10343	6.54266	0	6.43411
IGHV3-23	0	0	6.23095	6.52488	6.4511	6.74581	6.54872	7.17334	0	6.57986
IGHV3-30	6.30816	0	6.34266	6.40569	6.4511	6.54872	0	0	0	6.48837
IGHV3-33	6.4199	0	6.48837	6.57986	0	6.8298	6.8298	8.26928	6.63002	6.75324
IGHV3-35	0	0	1.19499	1.43083	1.54248	3.12296	2.42856	0	2.04059	2.48448
IGHV3-38	3.19263	1.52832	3.84067	3.49336	4.11853	3.76619	2.95461	4.28219	4.0478	3.75461
IGHV3-43	0	0	0	0	6.19192	6.10343	5.90798	6.4052	0	6.05879
IGHV3-48	0	0	6.6127	0	0	6.32099	0	0	6.28221	0
IGHV3-49	4.9107	4.25204	4.32427	3.84067	0	0	3.84969	4.69394	0	3.97129
IGHV3-53	0	6.20565	0	6.63002	0	6.86234	6.86234	7.35457	6.72154	6.84807
IGHV3-64	1.02832	0.666667	1.52832	2.16288	1.54248	1.54248	2.42856	3.12296	2.55379	2.66395
IGHV3-72	6.05879	5.67226	6.68985	7.19223	7.03722	0	6.97554	0	7.42405	7.93219
IGHV3-73	0	0	2.44064	0	0	1.54248	1	0	0	1.7063
IGHV3-74	0	6.30816	6.30816	6.46124	6.57541	6.57541	6.74581	7.22797	6.54462	6.57986
IGHV3OR15-7	4.06562	2.97271	2.88383	2.89429	3.28894	3.56528	2.58496	3.12296	2.90475	3.57386
IGHV3OR16-10	0	0	0	0					0	6.14049
IGHV3OR16-12	6.17307	5.69514	0	6.25625	6.3363	6.4511	6.4052	6.892	6.4199	6.25625
IGHV3OR16-13	0	5.79112	5.96097	0					0	0
IGHV3OR16-8	0	0	0	1.43083					0	0
IGHV3OR16-9	6.86906	6.82708	7.42405	0	7.54566	7.6739	7.78684	0	8.05366	8.26085
IGHV4-28	4.06562	4.01076	4.13918	3.57386	3.79327	3.96393	0	4.44176	4.37133	4.13384
IGHV4-31	1.02832	1.19499	2.88383	2.16288	1.54248	2.7502	1.43872	3.3804	2.55379	0
IGHV4-34	0	4.86662	5.38868	0	5.3487	0	4.89217	6.10343	5.40998	4.86662
IGHV4-4					2.42856	0	0	0
IGHV4-59	4.9107	0	0	0	5.42254	4.75401	0	0	5.40998	0
IGHV5-51	0	0	4.9107	4.88915	5.13625	4.99929	0	0	5.79112	5.74045
IGKC	12.302	12.302	12.302	12.302	12.0868	12.0868	12.0868	12.0868	12.302	12.302
IGKJ3					0	1.29248	0	0
IGKV1-16	3.04068	2.44064	1.73312	3.12203	3.12296	3.56528	2.95461	3.3804	3.19263	3.27058
IGKV1-17	0	2.97271	2.88383	4.01076	3.12296	0	3.56528	4.69394	3.52033	4.13384
IGKV1-27	4.8176	0	0	0	0	5.7637	4.69967	5.45732	0	6.57986
IGKV1-39	0	4.79972	4.83014	4.67638	4.5859	0	4.99929	0	4.84267	6.68985
IGKV1-5	4.52033	4.25204	3.57386	4.23747	4.45491	4.50538	0	4.89217	4.54051	0
IGKV1-6	0	4.67638	4.68306	4.67638	0	6.25326	0	6.35162	4.84267	6.57986
IGKV1-8	11.3317	11.3317	0	11	11.0027	11.1245	11.1245	11.3924	11	11.3317
IGKV1D-13	3.50887	3.57386	1.73312	2.54112	3.55284	3.79327	0	3.56528	3.52033	0
IGKV1D-16	2.90475	2.66395	1.52832	3.12203	3.55284	3.3804	2.24432	3.56528	3.19263	3.27058
IGKV1D-17	0	0	0.666667	1.43083					0	0
IGKV1D-33	6.91561	6.75324	0	0	6.80777	0	0	0	7.08985	0
IGKV1D-37	1.73312	1.73312	0.666667	0	2.12296	2.0572	1	1.14624	2.04059	3.27058
IGKV1D-8	1.73312	1.52832	1.73312	0	1	3.01204	0	1.14624	1.52832	3.27058
IGKV2-30	0	3.73369	3.57386	4.13384	3.79327	0	3.43966	0	3.9555	0
IGKV2-40	0	0	0	0	3.97318	4.00398	0	0	0	4.13384
IGKV2D-24	5.04357	4.54051	0	4.13384	4.68457	4.07705	3.28894	4.44176	4.0478	3.75461
IGKV2D-28	4.38095	3.84067	3.99599	4.47941	4.11853	4.17001	3.84969	4.69394	4.33802	4.4366
IGKV2D-29	4.15879	4.17305	4.32427	3.84067	4.5859	0	0	4.44176	0	0
IGKV2D-30	3.76607	0	0	0					0	0
IGKV3-11	11.3152	11.3152	11	10.8978	10.8669	11.0027	11.0027	11.2408	10.8978	11.3152
IGKV3-20	6.25625	0	0	0	7.17334	0	0	0	7.72526	0
IGKV3-7	4.9107	4.84267	0	4.67638	4.5859	4.65192	4.2008	0	4.4366	0
IGKV3D-15	3.32197	2.16288	2.88383	3.32197	2.7312	3.84969	2.7692	3.79327	3.52033	4.32427
IGKV3D-20	5.67226	5.74045	6.86906	6.86906	6.97554	7.54566	0	0	7.33569	7.98145
IGKV3D-7	4.52033	4.41295	5.02481	4.59437	4.20672	4.56642	3.97318	0	4.27401	5.3096
IGKV4-1	4.15879	4.50015	5.02481	4.8176	5.07409	5.90798	5.13625	6.25326	0	5.38868
IGKV6-21	2.35488	1.73312	1.98747	2.16288	1.54248	3.25606	2.58496	4.00398	1.52832	3.04068
IGKV6D-21	1.73312	0	1.98747	2.54112	1	3.25606	0	2.7692	1.52832	0
IGKV6D-41	0	1.73312	0	0					0	0
IGLC2	8.51324	8.39839	9.30257	8.61842	9.01021	8.6202	8.6202	8.6202	0	9.14074
IGLC3					0	8.58483	0	0
IGLC7	0	0	0	8.39839	8.48622	8.48622	0	0	8.39839	8.51324
IGLL1	1.73312	1.19499	3.32197	3.12203	1.54248	2.89718	3.12296	0	3.52033	3.04068
IGLL5	8.05366	7.98145	9.30257	8.51324	8.6202	9.73793	8.58483	8.48622	8.61842	9.78964
IGLV1-36	2.35488	1.73312	2.44064	3.32197	3.12296	2.7502	2.58496	3.3804	3.52033	3.27058
IGLV1-40	0	3.32197	2.44064	3.32197	2.12296	2.89718	1	3.56528	0	2.90475
IGLV1-47	5.48549	4.95363	5.38868	5.64012	5.31805	4.99929	4.7659	5.74745	5.07509	5.79112
IGLV2-11	0	2.16288	4.13918	0	1	2.24432	0	0	0.666667	0
IGLV2-14	3.19263	2.97271	3.32197	2.54112	3.97318	4.20672	2.58496	4.2008	0	0.833333
IGLV2-18	2.35488	2.16288	1.73312	0	2.89718	3.25606	2.0572	3.12296	0	2.19995
IGLV2-23	0	1.19499	0	0	0	2.0572	0	0	0	0
IGLV3-10	0	1.73312	2.88383	0	2.7312	3.67684	2.42856	3.12296	3.32197	0
IGLV3-12					1	1.29248	1.43872	0
IGLV3-19	0	1.88997	2.88383	0	3.3804	3.3804	2.42856	0	3.19263	2.48448
IGLV3-21	0	0	4.05671	4.88915	4.45491	4.17001	4.2008	0	4.54051	4.95363
IGLV3-22	0	0	0.666667	1.43083	0	1.29248	1	0	0.666667	0
IGLV3-25	3.98708	0	3.48607	4.36171	0	4.32752	3.43966	4.5859	4.13384	4.32427
IGLV3-27	0	3.50112	0	4.13384	0	0	3.64301	0	0	0
IGLV3-9	3.84067	0	4.65434	5.32356	0	4.46147	4.44176	5.45732	4.66536	0
IGLV4-69	1.02832	0	0	1.43083					2.55379	2.90475
IGLV5-37	1.73312	1.19499	0.666667	0	1.54248	0.25	0	0	0.666667	2.66395
IGLV5-45	0	0	1.19499	0	0	2.0572	1.43872	0	0	0
IGLV7-43	0	0	4.13918	0	3.97318	0	3.12296	0	0	0
IGLV7-46	0	4.01076	3.94963	3.49336	4.20672	0	3.28894	4.00398	0	3.27058
IGLV8-61	3.84067	4.13384	4.22289	0	3.79327	3.79327	0	3.3804	0	3.75461
IGLV9-49	3.04068	0	1.73312	2.54112	2.42856	3.76619	2.24432	3.79327	2.90475	2.66395
IKZF2	0	0	0	2.16288					0	0
IL36A	0	0	0	1.43083					0	0
IL6R	1.02832	0	0	0					0	0
IL6ST	1.02832	1.52832	0	0					0	0.833333
ILF3	0	0	0	0					0	0.833333
INADL	0	0	1.73312	0					0	0
INO80D	0	0	0	0					0.666667	0.833333
INTS1	0	0	1.19499	0	0	1.29248	1	0	0.666667	0
INTS10	0	0	1.19499	0					0	0
INTS3	1.02832	0	0	0					0.666667	0
IPO9	0	0	1.19499	0	1	0	0	2.24432	0.666667	0
IRAK4	0	0	0	1.43083					0	0
IRS1	2.35488	0	0	0					0	1.7063
ITGA7	1.02832	0	0	0					0	0
ITGB1	0	0	0	0					0	0.833333
ITIH1	6.63002	6.34266	6.40569	7.42405	6.74581	5.24753	6.64541	5.74745	6.05879	0
ITIH2	7.42405	7.49241	7.49241	7.98145	7.33761	6.5366	7.33761	0	7.02054	7.02054
ITIH3	3.50887	1.73312	3.09181	4.01076	4.11853	2.42856	4.10506	3.79327	0.666667	3.97129
ITIH4	6.54462	0	6.6127	7.25093	0	7.37154	6.4052	6.54266	6.48837	7.51991
ITPKB	3.04068	2.16288	0	0					0	0.833333
ITSN2	1.02832	0	0	0					0	0
JCHAIN	6.4199	0	0	7.02054	6.86234	0	0	9.73793	6.54462	0
JRK	1.02832	0	0	0					0	0
KBTBD11	0	0	1.52832	0					0	0
KCNQ2	0	0	0	0					0	2.19995
KCTD9	0	0	0	0					0	0.833333
KDR	0	1.19499	0	0					0	0
KIAA0100	0	0	0.666667	1.43083					0	0.833333
KIAA0754	0	0	0	0					1.52832	0
JUP					0	0	2.7692	0
KIAA1217	0	0	0	2.16288	0	1.54248	0	0	0	0
KIF13B	0	0	1.52832	0					0	0
KIAA1755					0	1.29248	0	1.14624
KIF1C	2.35488	2.54112	2.22677	0	2.12296	1.29248	1	0	2.04059	0
KIF21B	0	0	0	0					0	0.833333
KIF26A	1.02832	0	0	0					0	0
KLB	1.73312	0	0	0					0	0
KLHL1	1.02832	0	0	0					0	0
KLHL13	0	0	0	0					0	0.833333
KLHL21	1.02832	0	0	0					0	0
KLKB1	5.67226	5.40998	4.38095	3.94963	0	4.44622	4.68457	3.3804	2.90475	3.27058
KMT2D	0	0	0	0					0	0.833333
KNG1	7.49241	8.61842	8.39839	6.75324	6.25326	7.03722	6.5366	6.4511	6.59537	6.32541
KRT1	0	6.63002	6.14049	0	6.5366	6.64541	8.26928	6.64541	5.84869	5.58612
KRT10	5.58612	0	0	0	0	0	6.32099	5.90798	5.17467	4.50015
KRT13	0	0	0	0	0	0	3.12296	0	2.04059	0
KRT14	0	4.33802	0	2.54112	0	2.5192	5.47823	3.3804	3.52033	0
KRT16					0	0	5.33337	3.12296
KRT17	0	0	3.84067	0	0	0	3.97318	0	0	0
KRT2	5.15192	5.19742	4.56452	4.98389	4.81146	5.24753	6.4052	5.90798	4.99497	4.57102
KRT37	0	0	0	0					0	1.7063
KRT3					0	0	3.93344	0
KRT4	0	0	0	0	2.12296	1.54248	3.43966	0	2.55379	0
KRT5	0	4.41295	3.48607	0	3.55284	0	5.25678	4.99929	3.32197	3.57386
KRT6A	4.27401	4.56452	0	0	0	0	5.25678	0	0	0
KRT6B	0	0	4.32427	4.54927	4.11853	4.25254	5.51661	5.13625	3.80361	3.75461
KRT72	0	0	0.666667	0					0	0.833333
KRT6C					0	0	5.25678	0
KRT73	0	1.19499	0	0	1.54248	0	0	0	1.52832	0
KRT78					0	0	2.0572	0
KRT79					0	0	3.76619	0
KRT8					3.28894	0	4.54694	0
KRT80					0	0	2.58496	0
KRT9	2.90475	5.19742	4.56452	0	5.6802	5.37869	7.6739	0	4.84267	4.50015
L1TD1	0	0	1.73312	0					0	0
L3MBTL1					1.54248	0	0	0
L3MBTL3	1.02832	0	0	0					0	0
LACRT	0	0	0	0					0	0.833333
LAMA2	0	0	0	0					0.666667	0.833333
LAMA4	0	0	1.19499	0					0	0
LAP3					1.54248	0	0	0
LBP	3.19263	0	0.666667	0	1.54248	2.5192	1.43872	0	2.40854	3.66749
LCAT	1.73312	1.19499	1.19499	3.12203	2.7312	1.29248	2.24432	1.14624	2.40854	2.19995
LGALS3BP	7.02054	7.02054	7.33569	6.82708	6.86234	6.80777	6.80777	6.50041	7.19223	7.49241
LGI2	0	0	0	0					0	0.833333
LILRB4	0	1.19499	0	0					0	0
LINC00322	0	0	0	0					0	0.833333
LIPM	0	0	0	0					0	0.833333
LMNTD1	0	0	0	0					0	0.833333
LMO7DN	0	0	0	0					1.52832	0
LMOD1	0	0	1.19499	0	0	0	0	2.24432	0.666667	0
LOC100506388	0	0	0	0					0	0.833333
LOC102724023	0	0	0	0					0	0.833333
LOC285556	0	0	0	0					0.666667	0.833333
LONP1	0	0	0	0					0	0.833333
LPA	0	1.52832	1.19499	2.54112					0	1.7063
LRCH2	0	1.19499	0	0					0	1.7063
LRG1	0	0	0	2.16288					0	0
LRP2	0	0	0	0					0	0.833333
LRRC10B	0	0.666667	0	0					0	0.833333
LRRC16B	0	0	0	0					0.666667	0.833333
LRRIQ4	0	0	1.19499	1.43083					0	0
LRRK1	1.02832	0	0	0					0	0
LRRN2	0	0	0	0					0	0.833333
LOC642131					2.12296	0	0	0
LRRC41					0	1.54248	0	0
LUM	0	2.66395	2.44064	3.71277	3.79327	2.5192	3.12296	3.79327	3.32197	2.66395
LY96	2.66395	1.88997	0	0					0	0
LYRM4	0	1.19499	0.666667	1.43083					0.666667	0
LZTR1	1.73312	0.666667	0	0					0	0
MADD	1.73312	0.666667	0	1.43083					0	0
MAGEB6P1	0	0	0	0					0	0.833333
MAN1A1	0	0	0	0	2.12296	2.0572	0	0	0	0.833333
MAN1A2	0	0	0	0					0	0.833333
MAN1C1	0	0.666667	0	0					0	1.7063
MAN2A1	2.35488	1.52832	0	1.43083					0.666667	0
MAP2	0	0	1.19499	0					0	0
MAP2K4	0	0	0	0					0	1.7063
MAP3K3	0	0	0	0					0	0.833333
MAP3K9	1.02832	0.666667	0.666667	0					2.04059	0
MAPK6	0	0	0	0					0	0.833333
MARK2	0	0	0	1.43083					0	0
MARK4	0	0	0.666667	0					0	0.833333
MASP1	2.35488	2.16288	1.73312	2.89429	2.42856	2.0572	0	0	2.90475	0
MAST3	0	0	0	0					0	0.833333
MASTL	0	0	0	0					0	0.833333
MATN2	1.02832	0.666667	1.73312	0					0	0.833333
MBD5	1.02832	0	0	0					0	0
MBL2	0	0	0	0					0	0.833333
MCF2	0	0	1.19499	0					0	0
MCPH1	0	0	0	0					0	0.833333
MECOM	0	0	0	1.43083					0	0
MED14	0	0	1.19499	0					0	0
MED16	1.02832	0	0	0					0	0
MEI1	0	0	0	1.43083					0.666667	0
METTL21B	0	0	0	0					1.52832	0
METTL5	1.02832	0	0	0					0	0
MEX3C	0	0	0	0					0	0.833333
MAZ					0	0	1.43872	0
MFAP4	1.02832	1.19499	0.666667	2.54112	1	1.29248	1.43872	0	0.666667	0.833333
MFSD12	0	0	0	0					0	1.7063
MIA3	1.73312	1.19499	0	1.43083					0	0
MICALL2	0	1.19499	0	0					0	0
MKL2	0	0	1.19499	0					0	0
MKX	0	0	0	1.43083					0	0.833333
MLLT10	0	1.19499	0	0					0	0
MLLT11	0	0.666667	1.52832	0	0	0	1.43872	0	0	0
MLLT4-AS1	0	0	0	0					0	0.833333
MLX	0	0	1.52832	0					0	0
MMAB	0	0	0	1.43083					0	0
MMP14	0	0	0	0					1.52832	0
MMRN1	1.02832	0.666667	0.666667	1.43083	1	1.29248	0	0	0.666667	0
MMRN2	0	0	0	0					2.04059	0
MON1A	1.02832	0.666667	0	0					0	0
MPND	0	0	0	0					0	0.833333
MPHOSPH9					0	1.29248	0	0
MRC1	3.50887	2.44064	4.05671	0	3.3804	1.54248	2.24432	3.3804	2.55379	2.90475
MROH6	0	0.666667	0	0					0	0.833333
MRPL1	0	0	1.19499	0					0	0
MRPL4					0	1.29248	0	0
MRPS26	1.73312	2.66395	2.88383	2.89429	2.7312	2.42856	2.0572	1.14624	2.04059	0
MST1	0	0.666667	0	1.43083					0	0
MTMR1	0	0.666667	1.19499	0					0	0
MUC6	1.02832	0	0	0					0	0
MYBPC2	0	0	1.19499	0					0	0
MYH10	0	0	0	0					1.52832	0
MYH15	0	0	0	0					2.04059	0
MYH2	2.90475	2.66395	1.52832	1.43083	1.54248	2.0572	1.43872	1.14624	2.04059	0
MYH9	1.02832	0	0	0					0	0
MYL12A	0	0	0	0					0.666667	0.833333
MYL9	0	0	0	1.43083					0	0
MYLK	0	0	0	0					0	0.833333
MYO15A	0	0	1.19499	0	0	1.29248	0	0	0	0
MYO9B	0	0	0.666667	0					0	0.833333
NAGLU	0	0	0	2.16288	0	2.0572	0	0	0	0.833333
NAV2	1.02832	0	0	0					0	0
NCAPD3	0	1.19499	0	0					0	0
NCKAP5	1.02832	0	0	0					0	0.833333
NCKIPSD	0	0	0	0					0	0.833333
NDRG2	1.02832	0	0	0					0	0
NDRG3	0	0	0	0					1.52832	0
NEB	0	0	0	0					1.52832	0
NEURL1B	1.02832	0.666667	0	0					0	0
NEURL4	0	0	0	0					0	0.833333
NINL	0	0	0	0					0	1.7063
NKAIN3	0	0	0	0					0	1.7063
NKD2	0	2.16288	0	0					0	0
NLRP4	0	0	2.22677	0					0	0
NAPB					0	1.29248	0	0
NME2	0	0.666667	2.59328	2.54112	2.42856	0	2.24432	0	0	0
NME2P1	0	0	0	0					1.52832	0
NOMO2	0	0	0	0	0	1.29248	0	0	0	0.833333
NOTCH2	0	0	0	0					0	1.7063
NPC2	1.02832	0	1.19499	0					0	0
NPHS2	0	0	0	0					1.52832	0
NR1H2	1.02832	0	0	0					0	0
NR1I2	2.35488	1.19499	0	0	1.54248	2.0572	0	0	0	0
NR2C2	0	0	0	0					0	0.833333
NR5A1	0	0	0	0					0	0.833333
NRDE2	1.73312	1.19499	0	1.43083					0	1.7063
NT5DC2	0	0	1.19499	0					0	0
NUCB1	0	0	0	1.43083					0	0
NUDT1	0	0	0	0					0	0.833333
NUGGC	0	0	0	1.43083					0	0
NUP153	1.02832	0	0	0					0	0
NUP62	0	0	0	0					0	0.833333
OBSCN	1.73312	1.19499	0.666667	0					0	0.833333
OGFR	1.02832	0	0	0					0	0
OLFM2	0	0	0	0					2.04059	0
OR4C11	0	0	0	0					0	0.833333
ORM1	0	0	2.59328	2.89429	3.12296	0	2.95461	3.12296	3.19263	3.04068
ORM2	2.90475	1.73312	3.84067	4.01076	5.24753	3.12296	5.40868	4.69394	4.54051	4.4366
OTOGL	0	0	0	0					0	0.833333
P2RY2	1.73312	0.666667	0	0					0.666667	0.833333
P4HB	0	0	1.19499	1.43083					0.666667	0
PACS2	0	1.19499	0	0					0	0
PAPOLG	0	0	1.19499	0					0	0.833333
PARD3	1.02832	0.666667	0	0					0	1.7063
PARD3B	2.35488	0	0	0					0.666667	0.833333
PARP8	0	1.19499	0	0					0	0
PCCB	0	0	0	0					0	0.833333
PCGF3	0	0	0.666667	1.43083					0	0
PCID2	1.02832	1.19499	0	0					0	0
PCNT	0	0	1.52832	0					0	0.833333
PCNXL3	0	0	0	0					0	0.833333
PCSK5	0	0	0	0					0	0.833333
PDE4A	0	0.666667	0	0					0	2.19995
PDE4DIP	0	0	1.52832	0					0	0
PDE6G	0	1.19499	3.04068	0	3.12296	0	0	2.24432	1.52832	0
PDLIM5	0	0	0	0					0	0.833333
PDPN	1.02832	0	0	0					0	0.833333
PDXDC1	0	1.73312	0	0					1.52832	0
PELI3	1.02832	0	0	0					0	0
PELP1	0	0	0.666667	0					0	0.833333
PER3	0	0	0	0					0	0.833333
PERM1	0	0	0.666667	1.43083					0.666667	0
PFN3	0	0	0	0					0	0.833333
PGAM2	0	1.19499	1.73312	0					0	0
PGAP2	0	0	0	0					0	0.833333
PGGT1B	1.02832	1.19499	0	0					0	0
PGLS	0	0	0	0					0	0.833333
PDE8B					0	1.29248	0	0
PDLIM2					0	1.29248	0	0
PGLYRP2	3.98708	3.42472	2.59328	4.23747	3.97318	4.43731	4.2008	3.79327	3.52033	3.66749
PHLDB1	0	0.666667	2.22677	0					0	0
PIGR	6.34266	5.46537	0	5.58612	6.00979	5.93784	6.19192	6.81879	6.72154	6.84807
PIM1	0	1.19499	1.19499	0					0	0
PIP5K1B	1.02832	0	0	0					0	0
PIK3R4					0	0	1.43872	0
PIWIL2	1.02832	0	0.666667	2.16288	1.54248	0	1	1.14624	0.666667	0
PKLR	0	1.19499	0	0					0.666667	0.833333
PKM	0	1.52832	1.52832	0	0	0	1.43872	0	0	0
PKP1	0	0	0	0					2.40854	0
PLEC	0	0	1.19499	0					0	0
PLEKHA4	0	0.666667	0	0					0	0.833333
PLEKHG3	1.02832	0	0	0					0	0
PLCL1					0	2.24432	0	0
PLG	6.59537	6.89234	7.08985	5.84869	4.99929	4.77779	5.88163	4.69394	5.69514	4.95363
PLIN2	0	0	0	0					1.52832	0
PLOD1					0	1.29248	0	0
PLTP	0	2.88383	2.88383	2.89429	0	3.43966	2.0572	1.14624	3.9555	4.67638
PLXND1	0	0	0	0					0	0.833333
PNMA5	1.73312	0	0	0					0	0
POC5	1.02832	0	0	0					0.666667	0
POLG	0	0	0	0					0	0.833333
PON1	6.48837	5.83471	5.7178	6.05879	5.73119	6.42317	0	5.30119	6.20565	5.83471
POSTN	1.02832	0.666667	0	0					0	0.833333
PPFIBP2	0	0	1.73312	0					0	0
PPIB	0	0.666667	1.19499	0					0	0
PPIL2	0	0	0	0					0	0.833333
PPIP5K1	0	0	0	0					0	0.833333
PPL	1.02832	1.52832	0.666667	0	1.54248	0	0	0	0.666667	0
PPM1B	0	1.19499	0	2.16288					0.666667	0
PPP1R26	0	1.52832	1.19499	0					0	0
PPP1R9B	0	0	0	0					0	0.833333
PPP2R4	0	2.16288	0	1.43083	1.54248	0	1	1.14624	1.52832	2.48448
PRDM5	0	0	2.22677	0					0	0
PRDX2	2.35488	1.19499	0.666667	2.16288					1.52832	1.7063
PRKAA1	0	1.19499	0	0					0	0
PROS1	5.83471	0	0	5.64012	0	5.28433	5.33337	5.30119	5.69514	5.44526
PRPF19	0	0	0	0					2.04059	0.833333
PRR12	0	0	0	1.43083					0.666667	0
PRR33	0	0	0	0					0	0.833333
PRRC2A	0	0	0	0					1.52832	0
PRRC2C	1.02832	0	0.666667	0					0	0
PSME4					3.55284	0	0	0
PTCH1	0	0.666667	0.666667	0	1	0	1	2.24432	0	1.7063
PTGDS	1.02832	1.19499	1.19499	1.43083	0	2.0572	0	2.24432	0.666667	2.48448
PTPN22	1.02832	1.19499	0	0					0	0
PTPN4	0	0.666667	1.73312	0					0	0
PTPN5	1.02832	0	0	0					0	0
PTPRC	0	1.73312	0	0					0	2.19995
PUF60	1.02832	0	0	0					0	0
PUS10	0	0	0.666667	1.43083					0	0
PUS7L	0	0	0	0					0	2.19995
PYGB	0	1.19499	0	0					0	0
PZP	7.60307	7.85817	7.60307	7.93219	7.78684	7.33761	7.90906	6.97554	7.93219	0
QPCT	3.76607	0	0	0	2.12296	0	0	0	0.666667	0
RAF1	0	0	0	0					0	0.833333
RASAL2	0	0	1.19499	0					0	0
RASSF6	1.02832	0	1.52832	1.43083	1.54248	0.25	0	1.14624	0	0
RBM15	1.02832	0.666667	0	0	1	0.25	2.0572	2.24432	1.52832	0.833333
RBM15B	1.02832	0	0	0					0.666667	0
RBMS1	1.02832	0	0	0					0	0
RBMX	0	1.19499	0	0					0	0
RBP4	3.98708	3.32197	1.52832	0	2.12296	3.3804	3.64301	4.00398	2.55379	2.48448
RCCD1	0	1.19499	0	0					0	0
RCL1	0	0	0.666667	0					0	0.833333
RFC1	1.02832	1.19499	0	0					0	0
RFX7	0	1.19499	1.52832	0					0	0
RHPN1	0	1.19499	0	0					0	0
RIF1	1.02832	1.52832	0	0					0	0.833333
RNASEL	1.02832	0	0	0					0	0
RNF130	0	0	0	0					0	0.833333
RNF216	0	0	1.19499	0					0	0
RNF40	0	0	3.19263	0					0	0
ROCK1	0	0	0	0					0	0.833333
RP1L1	0	0.666667	0	0					0	0.833333
RPL10	0	1.19499	0.666667	0					0	0
RPL11	0	0	1.52832	0					0.666667	0
RPL12	0	1.88997	1.19499	0					0	0
RPL13	0	1.52832	0	0					0	0
RPL14	1.02832	0	1.19499	1.43083					2.40854	0.833333
RPL17	0	2.88383	0.666667	0					0	0
RPL18A	0	1.19499	0	0					0	0
RPL21	0	1.19499	0	0					0	0
RPL22	0	0.666667	0	1.43083					1.52832	0
RPL23A	1.02832	2.97271	0	0					0.666667	0
RPL26	0	1.52832	0	0					1.52832	0
RPL27	0	0	1.19499	0					0.666667	0
RPL28	0	1.52832	0.666667	0					0	0
RPL30	0	0	2.44064	0					1.52832	0.833333
RPL31	1.02832	2.66395	1.19499	1.43083					0	0
RPL35	0	1.52832	0	0					0	0
RPL35A	0	1.52832	1.98747	0	0	1.29248	0	1.14624	0.666667	0
RPL7A	0	0	1.19499	0					0	0
RPL9	0	2.97271	2.59328	0					2.40854	0
RPS10	1.02832	0.666667	0.666667	0	1	0.25	1.64624	0	0	0.833333
RPS11	0	2.97271	2.44064	0					0	0
RPS13	1.73312	4.33802	3.94963	1.43083	1	1.54248	2.24432	1.14624	3.69586	1.7063
RPS14	0	1.73312	0.666667	0					0	0
RPS16	0	3.32197	3.75461	0	1	1.29248	0	1.14624	0	0
RPS17	0	1.19499	0.666667	0					0	0
RPS18	1.73312	0	3.48607	0	1	0	1.64624	0	2.55379	2.19995
RPS19	2.35488	2.97271	4.56452	3.94963	2.42856	2.0572	3.64301	2.7692	2.40854	3.04068
RPS20	1.02832	2.44064	1.52832	0					0	0
RPS23	0	1.73312	0	0					0	0
RPS25	1.02832	0	1.98747	0					0	0
RPS4X	0	2.16288	1.98747	0					0	0
RPS7	1.02832	2.97271	0	0	0	0	1.43872	0	2.04059	0
RPTN	1.02832	0	0	0					0	0
RPUSD3	0	0	0	0					1.52832	0
RRBP1	0	0	0	0					0	1.7063
RRP1B	0	0	0.666667	0					0.666667	0.833333
RSF1	0	1.52832	0.666667	0					0.666667	1.7063
RSPH14	0	0.666667	0	0					0	0.833333
RTTN	0	0	0	1.43083					0.666667	0
RUFY1	1.02832	1.19499	0	2.16288					0	0
RUNDC3B	0	0	0	1.43083					0	0
RYR1	1.73312	1.19499	0	1.43083					0.666667	0
RYR3	1.02832	0	0	0					0	0
S100A7	0	0.666667	0.666667	2.54112	0	2.89718	0	0	0	1.7063
S100A9	4.52033	0	2.59328	2.54112	0	3.56528	3.43966	4.00398	4.27401	3.97129
SAA1	0	3.50112	2.22677	0	4.20672	4.56642	4.64217	0	4.66536	5.04357
SAA2	4.52033	0	0	0	0	0	0	5.30119	0	4.22289
SAA2-SAA4	4.9107	2.88383	1.98747	0	0	3.96393	3.84969	0	0	4.22289
SAA4	0	0	0	1.43083					0	0
SAFB	0	0	0	0					0.666667	0.833333
SALL3	0	0	0	0					0	0.833333
SAMD1	0	0	1.19499	0					0	0
SAMD14	0	0	0.666667	0					0	0.833333
SAMD9	0	0	0	0					0	0.833333
SAP130	0	0	0	1.43083					0	0
SAP30BP	0	0	0	0					0	0.833333
SBF1	0	0	0	0					0	0.833333
SCARF1	1.02832	0.666667	0	0					0	0
SEC23B	1.02832	0.666667	0	1.43083					0	0
SECISBP2L	0	1.19499	0	0					0	0
SEMA4F	0	0	0	0					0	0.833333
SBSN					0	0	1.64624	0
SCN2A					0	1.29248	0	0
SEPP1	4.68306	4.13384	3.75461	3.49336	2.89718	3.43966	3.28894	0	2.90475	0
SERGEF	1.02832	0	0	0					0	0
SERPINA1	9.78964	9.14074	0	9.4644	8.58483	9.89367	9.73793	7.54566	9.14074	8.39839
SERPINA3	4.38095	3.84067	4.44764	5.96097	4.68457	4.99929	3.97318	3.79327	4.0478	4.13384
SERPINA4	2.90475	1.52832	1.19499	2.54112	1.54248	3.56528	1	0	0	0
SERPINA5	2.35488	1.19499	2.22677	2.89429	0	2.0572	0	0	2.40854	1.7063
SERPINA7					0	1.29248	0	0
SERPINB12					0	0	1.43872	0
SERPINC1	7.08985	6.68985	6.82708	6.20565	6.54872	6.50041	0	6.57541	0	6.32541
SERPIND1	0	0	0.666667	4.23747	1	0.25	1	2.24432	1.52832	0
SERPINF1	0	0	0	2.54112					0	0
SERPINF2	0	5.04357	0	0	3.55284	5.6802	4.81146	1.14624	4.13384	4.95363
SERPING1	0	0.666667	1.98747	0	4.20672	1.29248	3.12296	0	1.52832	2.48448
SERPINI1	1.02832	0	0	0					1.52832	0
SERTAD2	0	0	0	1.43083					0	0
SERTAD4	0	0	0	0					0	0.833333
SETD2	0	0	0	0					0	0.833333
SETD7	2.35488	1.19499	0	0	0	0.25	1.43872	0	0	0
SFPQ	0	0	0	0					0	0.833333
SFXN3	1.02832	0.666667	0.666667	0					0.666667	0
SGCA	0	1.19499	0.666667	0					0.666667	0
SGCG	0	0	0	1.43083					0	0
SH2D4A	0	0	0	0					0	0.833333
SH3BP2	0	2.16288	0	0	0	1.54248	0	0	0	0.833333
SH3GL1	0	0	1.19499	0					0	0
SHANK1	0	0	1.52832	0					0	0
SHANK3	1.02832	0	0	0					0	0
SHBG	2.35488	0.666667	0	2.89429	2.12296	0	2.0572	2.7692	0.666667	0
SHC2	0	0	0	0					0	0.833333
SHISA7	1.02832	0	0	0					0	0
SIAE	0	0	0	0					0	0.833333
SLC26A1	0	0	0	0					0	1.7063
SLC44A3	0	0	1.98747	0					0	0
SLC45A4	0	0	1.19499	0					0.666667	0
SLC4A9	0	0	0	0					0	1.7063
SLC6A15	0	1.19499	0	1.43083					0	2.19995
SLCO2B1	1.02832	0	0	0					0	0
SLITRK6	0	0.666667	0	1.43083					0	0
SMARCA1	0	0.666667	0	1.43083					0	0
SMARCA4	1.73312	1.52832	0	0	0	1.29248	0	0	1.52832	0
SMG1	0	0	0	0					0	0.833333
SNCG	1.02832	0	0	0					0	0
SNRPD2	0	1.19499	0	0					0	0
SNRPD3	1.02832	1.52832	0.666667	0					0	0
SNRPE	0	0	1.73312	0	1.54248	0	2.0572	0	0.666667	0
SNRPN	1.02832	1.88997	3.19263	1.43083					0.666667	0.833333
SOCS1	0	0	0	0					0	0.833333
SORBS2	0	0	0	0					0	1.7063
SORCS3	1.73312	1.19499	0	0	2.12296	0.25	1.43872	1.14624	0.666667	0
SPAG1	1.02832	0	0	0					0	0
SPAG16	0	0.666667	0	0					0	0.833333
SPATA24	0	0.666667	0	1.43083	1	0	0	2.24432	1.52832	0.833333
SPATA7	0	0	1.73312	0					0	0
SPECC1	0	0.666667	0	1.43083					0	0
SPEN	0	0	0	1.43083					0	0.833333
SPN	0	0	0	1.43083					0	0
SPP2	1.02832	0.666667	0	0					0.666667	0.833333
SPTAN1	0	0	0.666667	0					0	0.833333
SRC	0	0	1.19499	0					0	0
SRRM2	1.02832	0.666667	0	0					0	0
SSC5D	1.02832	0	0.666667	0					0.666667	0.833333
SSFA2	0	1.88997	1.73312	0	2.12296	0	1.43872	0	1.52832	0
SSPO	1.02832	0	0	0					0	0
ST6GALNAC1	0	0	0	0					0	0.833333
ST8SIA1	2.90475	2.16288	1.73312	0	1	1.54248	1.43872	0	0	0
STK3	0	0.666667	0.666667	0					0	0.833333
STXBP1	0	0	0	1.43083					0	0.833333
SYNE2	0	1.19499	0	0					0	0.833333
SYNJ2	1.02832	0.666667	0	0					0	1.7063
SYTL2	1.73312	0.666667	0	0	0	0	0	2.24432	0.666667	1.7063
SZT2	0	0.666667	1.19499	0					0.666667	0
TAB2	0	0	0	0					0	0.833333
TACC2	1.02832	0	0	0					0	0
TAF1B	0	1.19499	0	0					0.666667	0
TAGAP	1.02832	0	1.52832	0					0	0
TAPBPL	0	0.666667	0.666667	0					0	0
TBC1D10A	0	2.16288	3.48607	0					0	0
TBC1D30	0	0	0	1.43083					0	0
TBX19	0	0	0	0					0	0.833333
TCAF2	0	0	1.98747	0					0	0
TCF20	0	1.19499	0	0					0	0
TBCB					0	0.25	1.43872	0
TENM3	0	0.666667	0	1.43083	1	1.54248	0	0	0	0
TET3	0	0	0	0					0	0.833333
TEX2	1.02832	0	0	0					0	0
TF	5.74045	5.00605	3.04068	5.74045	2.7312	5.13625	4.32752	4.2008	4.0478	4.4366
TFEB	1.02832	0	0	0					0	0
TGFBI	0	3.73369	2.22677	2.54112	1.54248	0	2.12296	0	0.666667	3.84067
TGM1	0	1.19499	0	0					0	0
TICRR	0	0	0	0					0	0.833333
TLK1	0	0	0	0					0	0.833333
TIAM2					0	1.29248	0	0
TLN1	0	0	0	0	0	2.7502	0	0	0	1.7063
TMEM144	0	0	0	0					0	2.19995
TMEM200C	0	0	0	0					2.90475	0
TMEM25	1.02832	1.19499	0	0					1.52832	0
TMX2	0	0	0	0					1.52832	0
TNN	3.19263	2.16288	1.19499	0	1.54248	2.0572	0	0	2.04059	2.48448
TNXB					0	1.54248	0	0
TP53BP2	0	0	0	0	2.12296	1.29248	0	1.14624	1.52832	0.833333
TRAJ56	0	0	8.05366	0					0	0
TRAK2	0	1.88997	0	0	0	0	1.43872	1.14624	0	0
TRAP1	0	0	0	0					0	0.833333
TRAPPC2L	0	0	0	1.43083					0	0
TRAPPC6B	0	0	0	1.43083					0	0
TRBV20OR9-2	0	0	0	0					1.52832	0
TRHR	1.02832	0.666667	1.52832	0	2.12296	2.0572	1	2.24432	3.19263	1.7063
TRIM28	0	0	0	0					0	0.833333
TRIM34	1.02832	0	0	0					0	0
TRIM5	0	0	0	0					0	0.833333
TRIM7	0	0	0	0					1.52832	0
TRIP12	0	0	0	0					0	0.833333
TROAP	0	0	0	1.43083					0	0
TRPV6	1.02832	1.19499	0	0	0	1.29248	0	0	0	0.833333
TSHZ3	1.02832	0	0	2.54112	0	2.42856	2.42856	0	2.40854	0
TSPYL2	0	1.52832	0	0	1	1.29248	0	0	0	0
TTC24	0	0	3.09181	0					0	0
TTC28	0	0	0	0					0	0.833333
TTC29	1.73312	0	0	0					0	0
TTC7B	0	1.52832	0	0					0	0
TTF1	0	0	0	0					1.52832	0
TTN	0	0	1.19499	0					0	0.833333
TTR	5.86268	5.38868	0	5.69514	5.49742	6.19192	6.00979	6.37259	5.17467	5.48549
TUBB4A	0	0	0	1.43083					0	0
TUBGCP3	0	0	0	1.43083					0	1.7063
TUBGCP6	0	0	0	0					0	0.833333
TXN	1.02832	0	0	0					0	0
TYK2	0	0	0	0					0	0.833333
UBA52	0	0	1.98747	0					0	0
UBAC2	1.02832	0.666667	1.19499	0	2.12296	1.29248	1	2.24432	2.04059	0
UBE4A	0	1.19499	0.666667	1.43083					1.52832	0
UBALD2					1.54248	0	0	0
UBR3	1.73312	1.88997	0.666667	0	0	1.29248	0	0	0	0.833333
UFL1	0	0	0	1.43083					0	0
UGT1A3					1.54248	0	0	0
UNC13B	1.02832	1.19499	0	0	0	0.25	1.43872	1.14624	0.666667	0
UNC13C	1.02832	0	0	0					0	0
URB2	0	0	3.84067	0					0	0
USH2A	0	0.666667	0.666667	0					0	0.833333
USP20	0	0	0	0					0	0.833333
USP47	1.02832	0.666667	0	0					0	0
VAPA	0	0.666667	0	0					0	0.833333
VCAM1	1.73312	0.666667	0	0					0	0
VCL	0	1.52832	0.666667	0					0	0
VIPR2	0	0	0	0					0	0.833333
VPS13D	0	0	1.19499	0					0.666667	0
VPS33A	0	0	0	0					0	0.833333
VPS8	1.02832	0	0	0					0	0
USP32					0	1.29248	0	0
USP5					1.54248	0	0	0
VTN	0	6.59537	6.52488	6.57986	6.3363	4.68093	6.50041	5.90798	6.14049	0
VWF	3.32197	4.65434	5.02481	6.14049	5.49742	0	3.28894	0	4.89992	5.96097
WBP2	1.02832	0	0	0					0	0
WDR13	1.02832	0	0	0					0	0
WDR48	1.02832	0	0	0					0.666667	0
WDR87	2.35488	1.88997	1.98747	2.54112	2.7312	3.01204	1.64624	3.79327	2.90475	2.19995
WFS1	0	0	0	0					0	0.833333
WIPF1	0	0	1.19499	0					0	0
WISP3	0	0	0	0					0	0.833333
WNT10B	0	0	1.19499	0					0	0
WRAP73	0	0	1.19499	0					0	0
XIAP	0	0.666667	0.666667	1.43083	1.54248	1.29248	0	2.24432	0	0
XIRP2	0	2.16288	1.19499	2.16288	1	3.25606	0	2.7692	2.40854	3.27058
YBX2	0	0	0	1.43083					0	0
ZACN	0	0	0	0					0	0.833333
ZBBX	1.73312	0.666667	0	0					0.666667	0
ZC3H14	0	0	0	0					0	0.833333
ZCCHC11	0	0	0	0					0	0.833333
ZCCHC24	0	1.19499	0	0					2.04059	0
ZFHX3	0	0	0	0					0	0.833333
ZFYVE19	0	1.52832	0	0	0	1.54248	0	0	0	0
ZGRF1	1.02832	0	0	0					0	0
ZKSCAN7	0	0	0	0					0	0.833333
ZMYND8	0	0	0	0					0	0.833333
ZNF142	0	0	0	0					0	0.833333
ZNF175	0	0	1.19499	0	1	0	1.64624	2.24432	0	0
ZNF182	0	0	0	1.43083					0	0
ZNF214	1.73312	0.666667	0	0					0	0
ZNF219	1.73312	1.19499	0	0					0	0
ZNF232	0	0	0	0					0	0.833333
ZNF25	1.73312	1.73312	1.19499	0	1.54248	1.54248	0	2.24432	0.666667	2.19995
ZNF250	0	1.19499	0	0	2.12296	0.25	0	1.14624	0	0.833333
ZNF286A	0	1.52832	0	0					0	0
ZNF298	0	0	0	0					0	0.833333
ZNF3	0	0	0	0					0	0.833333
ZNF30	0	0	0	0					0	1.7063
ZNF317	1.02832	0	0	0					0	0
ZNF462	0	0	0	0					0	0.833333
ZNF469	0	0	0	1.43083	0	1.29248	0	0	1.52832	0
ZNF516	1.73312	0	0	0					0	0
ZNF559	2.35488	1.73312	0	0					0	0
ZNF608	3.50887	3.42472	1.52832	0					0	0
ZNF626	1.02832	0	0	0					0	0.833333
ZNF652	1.02832	0	0	0					0	0
ZNF688	1.02832	0	0	0					0	0
ZNF701	1.73312	0	0	0					0	0
ZNF750	0	0	0	0					0	0.833333
ZNF788	0	0	0	0					0	0.833333
ZNF792	0	0	0	0					0	0.833333
ZNF827	1.02832	0	0.666667	0					0	0
ZNF90	0	0	0	0					2.90475	2.19995
ZNF638					0	1.29248	0	0
ZSCAN18	0	0	1.19499	0	1.54248	0	0	0	1.52832	0.833333
ZSCAN20	0	0	0	1.43083					0	0
