# Supplementary material for: Immune-Complexome Analysis Identifies Immunoglobulin-Bound Biomarkers That Predict the Response to Chemotherapy of Pancreatic Cancer Patients
Source: Cancers (Basel). 2020 Mar 21;12(3):746. doi: 10.3390/cancers12030746 (PMC7140049; doi:10.3390/cancers12030746)
Supplement: Supplementary file 1 [file cancers-12-00746-s001.zip › Suppl_MandiliFollia/SupplementaryTable_6.xlsx]

## Sheet: Foglio1
WikiPathways 2019 Human
Term	Overlap	P-value	Genes
Leptin and adiponectin WP3934	1/10	0.00797295899684864	ADIPOQ
Transcription factor regulation in adipogenesis WP3599	1/22	0.01746189687341111	ADIPOQ
Type II diabetes mellitus WP1584	1/22	0.01746189687341111	ADIPOQ
Differentiation of white and brown adipocyte WP2895	1/25	0.019820802640726443	ADIPOQ
Splicing factor NOVA regulated synaptic proteins WP4148	1/42	0.03308796976015207	NEO1
Vitamin B12 Metabolism WP1533	1/50	0.039272920734465235	SERPINA3
Complement and Coagulation Cascades WP558	1/58	0.0454207685297007	SERPIND1
KEGG 2019 Human
Term	Overlap	P-value	Genes
Cell adhesion molecules (CAMs)	2/145	0.005860305186107109	CDH5;NEO1
ABC transporters	1/45	0.03541168760944945	ABCA13
Type II diabetes mellitus	1/46	0.036185096144207514	ADIPOQ
Adipocytokine signaling pathway	1/69	0.05381385761215394	ADIPOQ
PPAR signaling pathway	1/74	0.057605983408424405	ADIPOQ
Complement and coagulation cascades	1/79	0.06138385776429799	SERPIND1
TGF-beta signaling pathway	1/90	0.06964526221805012	NEO1
Longevity regulating pathway	1/102	0.07857993284130045	ADIPOQ
Leukocyte transendothelial migration	1/112	0.08596397841042223	CDH5
AMPK signaling pathway	1/120	0.09183123404474727	ADIPOQ
Estrogen signaling pathway	1/137	0.10418211846622599	KRT16
Fluid shear stress and atherosclerosis	1/139	0.10562476564972195	CDH5
Non-alcoholic fatty liver disease (NAFLD)	1/149	0.1128053888245382	ADIPOQ
Axon guidance	1/181	0.13542187304388056	NEO1
GO Biological Process 2018
Term	Overlap	P-value	Genes
endocytosis (GO:0006897)	3/264	0.0011212027145713812	IGLV1-40;IGLV7-43;IGKV3-20
regulation of endopeptidase activity (GO:0052548)	2/69	0.0013643245507822437	SERPINA3;SERPIND1
negative regulation of inflammatory response (GO:0050728)	2/79	0.0017834370707108008	CDH5;ADIPOQ
negative regulation of defense response (GO:0031348)	2/81	0.0018737274597197193	CDH5;ADIPOQ
negative regulation of endopeptidase activity (GO:0010951)	2/84	0.0020131762554888555	SERPINA3;SERPIND1
negative regulation of cell motility (GO:2000146)	2/98	0.0027270306349214193	KRT16;ADIPOQ
positive regulation of angiogenesis (GO:0045766)	2/104	0.003064426365651794	CDH5;ECM1
positive regulation of vasculature development (GO:1904018)	2/105	0.0031224753229706615	CDH5;ECM1
negative regulation of response to external stimulus (GO:0032102)	2/108	0.0032997207202743913	CDH5;ADIPOQ
negative regulation of cell migration (GO:0030336)	2/122	0.004187780821231389	KRT16;ADIPOQ
platelet degranulation (GO:0002576)	2/125	0.004391004905404196	SERPINA3;ECM1
negative regulation of receptor biosynthetic process (GO:0010871)	1/6	0.004790942275014269	ADIPOQ
positive regulation of epithelial cell differentiation involved in kidney development (GO:2000698)	1/7	0.005587341707821481	ADIPOQ
positive regulation of protein kinase A signaling (GO:0010739)	1/7	0.005587341707821481	ADIPOQ
regulation of monocyte chemotactic protein-1 production (GO:0071637)	1/7	0.005587341707821481	ADIPOQ
positive regulation of myeloid cell apoptotic process (GO:0033034)	1/7	0.005587341707821481	ADIPOQ
brown fat cell differentiation (GO:0050873)	1/7	0.005587341707821481	ADIPOQ
regulation of glycogen (starch) synthase activity (GO:2000465)	1/7	0.005587341707821481	ADIPOQ
regulation of low-density lipoprotein particle receptor biosynthetic process (GO:0045714)	1/7	0.005587341707821481	ADIPOQ
regulated exocytosis (GO:0045055)	2/149	0.00617773723618641	SERPINA3;ECM1
regulation of vascular associated smooth muscle cell migration (GO:1904752)	1/8	0.006383144070851652	ADIPOQ
regulation of receptor binding (GO:1900120)	1/8	0.006383144070851652	ADIPOQ
negative regulation of phagocytosis (GO:0050765)	1/9	0.007178349711373001	ADIPOQ
negative regulation of heterotypic cell-cell adhesion (GO:0034115)	1/9	0.007178349711373001	ADIPOQ
regulation of cell-cell adhesion involved in gastrulation (GO:0070587)	1/9	0.007178349711373001	ADIPOQ
positive regulation of I-kappaB kinase/NF-kappaB signaling (GO:0043123)	2/164	0.007436737222150532	ECM1;ADIPOQ
regulation of inflammatory response (GO:0050727)	2/167	0.007701398028308804	CDH5;ADIPOQ
negative regulation of protein autophosphorylation (GO:0031953)	1/10	0.00797295899684864	ADIPOQ
regulation of platelet-derived growth factor receptor signaling pathway (GO:0010640)	1/10	0.00797295899684864	ADIPOQ
glomerular filtration (GO:0003094)	1/10	0.00797295899684864	IGKV3-20
negative regulation of gluconeogenesis (GO:0045721)	1/10	0.00797295899684864	ADIPOQ
regulation of granulocyte differentiation (GO:0030852)	1/10	0.00797295899684864	ADIPOQ
regulation of angiogenesis (GO:0045765)	2/178	0.008707965958832876	CDH5;ECM1
renal filtration (GO:0097205)	1/11	0.008766972300957528	IGKV3-20
negative regulation of receptor binding (GO:1900121)	1/11	0.008766972300957528	ADIPOQ
negative regulation of bone mineralization (GO:0030502)	1/11	0.008766972300957528	ECM1
negative regulation of vascular smooth muscle cell proliferation (GO:1904706)	1/12	0.00956039001281181	ADIPOQ
epithelial structure maintenance (GO:0010669)	1/12	0.00956039001281181	SERPINA3
regulation of establishment of endothelial barrier (GO:1903140)	1/12	0.00956039001281181	CDH5
regulation of macrophage differentiation (GO:0045649)	1/13	0.010353212518883667	ADIPOQ
regulation of cAMP-dependent protein kinase activity (GO:2000479)	1/13	0.010353212518883667	ADIPOQ
negative regulation of macrophage derived foam cell differentiation (GO:0010745)	1/13	0.010353212518883667	ADIPOQ
maintenance of gastrointestinal epithelium (GO:0030277)	1/13	0.010353212518883667	SERPINA3
negative regulation of blood pressure (GO:0045776)	1/13	0.010353212518883667	ADIPOQ
positive regulation of cholesterol efflux (GO:0010875)	1/13	0.010353212518883667	ADIPOQ
regulation of cellular carbohydrate metabolic process (GO:0010675)	1/13	0.010353212518883667	ADIPOQ
regulation of fatty acid metabolic process (GO:0019217)	1/14	0.011145440218903038	ADIPOQ
negative regulation of biomineral tissue development (GO:0070168)	1/14	0.011145440218903038	ECM1
negative regulation of smooth muscle cell migration (GO:0014912)	1/14	0.011145440218903038	ADIPOQ
regulation of I-kappaB kinase/NF-kappaB signaling (GO:0043122)	2/205	0.011414500412968187	ECM1;ADIPOQ
regulation of establishment of cell polarity (GO:2000114)	1/15	0.011937073506359589	CDH5
negative regulation of platelet-derived growth factor receptor signaling pathway (GO:0010642)	1/15	0.011937073506359589	ADIPOQ
regulation of water loss via skin (GO:0033561)	1/16	0.012728112783632423	KRT16
establishment of skin barrier (GO:0061436)	1/16	0.012728112783632423	KRT16
negative regulation of tumor necrosis factor-mediated signaling pathway (GO:0010804)	1/17	0.013518558453539395	ADIPOQ
positive regulation of cholesterol transport (GO:0032376)	1/17	0.013518558453539395	ADIPOQ
regulation of establishment or maintenance of cell polarity (GO:0032878)	1/17	0.013518558453539395	CDH5
positive regulation of fatty acid metabolic process (GO:0045923)	1/17	0.013518558453539395	ADIPOQ
negative regulation of intracellular transport (GO:0032387)	1/17	0.013518558453539395	ADIPOQ
negative regulation of cellular carbohydrate metabolic process (GO:0010677)	1/17	0.013518558453539395	ADIPOQ
negative regulation of protein transport (GO:0051224)	1/18	0.014308410919694987	ADIPOQ
regulation of cholesterol efflux (GO:0010874)	1/18	0.014308410919694987	ADIPOQ
regulation of peptidase activity (GO:0052547)	1/18	0.014308410919694987	ECM1
regulation of protein kinase A signaling (GO:0010738)	1/19	0.015097670589384432	ADIPOQ
regulation of heterotypic cell-cell adhesion (GO:0034114)	1/19	0.015097670589384432	ADIPOQ
morphogenesis of an epithelium (GO:0002009)	1/19	0.015097670589384432	KRT16
defense response to bacterium (GO:0042742)	2/242	0.01564737543563834	IGHG3;IGKV3-20
regulation of gluconeogenesis (GO:0006111)	1/20	0.015886337864689626	ADIPOQ
negative regulation of intracellular protein transport (GO:0090317)	1/20	0.015886337864689626	ADIPOQ
positive regulation of lipid metabolic process (GO:0045834)	1/21	0.016674413158675527	ADIPOQ
inflammatory response (GO:0006954)	2/253	0.01701815400061783	SERPINA3;KRT16
regulation of DNA biosynthetic process (GO:2000278)	1/22	0.01746189687341111	ADIPOQ
cell-cell adhesion mediated by cadherin (GO:0044331)	1/23	0.018248789418907417	CDH5
transition metal ion homeostasis (GO:0055076)	1/25	0.019820802640726443	NEO1
positive regulation of glucose transport (GO:0010828)	1/26	0.020605924132812946	ADIPOQ
regulation of glucose metabolic process (GO:0010906)	1/26	0.020605924132812946	ADIPOQ
regulation of vascular smooth muscle cell proliferation (GO:1904705)	1/26	0.020605924132812946	ADIPOQ
negative regulation of cellular protein localization (GO:1903828)	1/26	0.020605924132812946	ADIPOQ
positive regulation of glucose import (GO:0046326)	1/27	0.021390456093790672	ADIPOQ
response to hexose (GO:0009746)	1/28	0.0221743989287616	ADIPOQ
negative regulation of smooth muscle cell proliferation (GO:0048662)	1/28	0.0221743989287616	ADIPOQ
negative regulation of synaptic transmission (GO:0050805)	1/28	0.0221743989287616	ADIPOQ
negative regulation of myeloid leukocyte differentiation (GO:0002762)	1/28	0.0221743989287616	ADIPOQ
negative regulation of endocytosis (GO:0045806)	1/29	0.022957753046661738	ADIPOQ
regulation of fatty acid biosynthetic process (GO:0042304)	1/29	0.022957753046661738	ADIPOQ
regulation of lipid biosynthetic process (GO:0046890)	1/29	0.022957753046661738	ADIPOQ
positive regulation of cell communication (GO:0010647)	1/29	0.022957753046661738	ADIPOQ
regulation of cellular biosynthetic process (GO:0031326)	1/30	0.023740518864614188	ADIPOQ
regulation of macrophage derived foam cell differentiation (GO:0010743)	1/30	0.023740518864614188	ADIPOQ
cellular response to drug (GO:0035690)	1/31	0.024522696784534302	ADIPOQ
negative regulation of DNA biosynthetic process (GO:2000279)	1/31	0.024522696784534302	ADIPOQ
negative regulation of tumor necrosis factor superfamily cytokine production (GO:1903556)	1/32	0.0253042872146084	ADIPOQ
regulation of glucose import (GO:0046324)	1/32	0.0253042872146084	ADIPOQ
negative regulation of cell-cell adhesion (GO:0022408)	1/32	0.0253042872146084	ADIPOQ
regulation of protein autophosphorylation (GO:0031952)	1/32	0.0253042872146084	ADIPOQ
regulation of cell migration (GO:0030334)	2/317	0.02595651826896012	KRT16;ADIPOQ
negative regulation of fat cell differentiation (GO:0045599)	1/33	0.026085290572661173	ADIPOQ
regulation of intracellular protein transport (GO:0033157)	1/34	0.02686570725940496	ADIPOQ
positive regulation of chemokine production (GO:0032722)	1/35	0.027645537688029766	ADIPOQ
regulation of interleukin-8 production (GO:0032677)	1/35	0.027645537688029766	ADIPOQ
positive regulation of cell development (GO:0010720)	1/35	0.027645537688029766	ADIPOQ
negative regulation of tumor necrosis factor production (GO:0032720)	1/36	0.028424782266975358	ADIPOQ
antibacterial humoral response (GO:0019731)	1/36	0.028424782266975358	IGKV3-20
positive regulation of signaling (GO:0023056)	1/37	0.02920344140144554	ADIPOQ
epithelial cell migration (GO:0010631)	1/37	0.02920344140144554	KRT16
retina homeostasis (GO:0001895)	1/39	0.030759004984448314	IGHG3
negative regulation of cytokine-mediated signaling pathway (GO:0001960)	1/41	0.032312231703393396	ADIPOQ
negative regulation of ERK1 and ERK2 cascade (GO:0070373)	1/41	0.032312231703393396	ADIPOQ
calcium-dependent cell-cell adhesion via plasma membrane cell adhesion molecules (GO:0016339)	1/42	0.03308796976015207	CDH5
negative regulation of proteolysis (GO:0045861)	1/42	0.03308796976015207	ECM1
regulation of phagocytosis (GO:0050764)	1/42	0.03308796976015207	ADIPOQ
negative regulation of protein metabolic process (GO:0051248)	1/44	0.034637697307908354	ADIPOQ
negative regulation of DNA metabolic process (GO:0051053)	1/44	0.034637697307908354	ADIPOQ
positive regulation of interleukin-8 production (GO:0032757)	1/45	0.03541168760944945	ADIPOQ
sprouting angiogenesis (GO:0002040)	1/45	0.03541168760944945	CDH5
adherens junction organization (GO:0034332)	1/45	0.03541168760944945	CDH5
hexose metabolic process (GO:0019318)	1/46	0.036185096144207514	ADIPOQ
negative regulation of ossification (GO:0030279)	1/46	0.036185096144207514	ECM1
negative regulation of cellular biosynthetic process (GO:0031327)	1/48	0.037730169536142964	ADIPOQ
negative regulation of I-kappaB kinase/NF-kappaB signaling (GO:0043124)	1/48	0.037730169536142964	ADIPOQ
response to glucose (GO:0009749)	1/48	0.037730169536142964	ADIPOQ
regulation of bone mineralization (GO:0030500)	1/51	0.04004342652313515	ECM1
regulation of cellular protein metabolic process (GO:0032268)	1/51	0.04004342652313515	ADIPOQ
fatty acid beta-oxidation (GO:0006635)	1/51	0.04004342652313515	ADIPOQ
fatty acid oxidation (GO:0019395)	1/51	0.04004342652313515	ADIPOQ
positive regulation of response to stimulus (GO:0048584)	1/55	0.04311966044654766	ADIPOQ
fat cell differentiation (GO:0045444)	1/56	0.04388727364133556	ADIPOQ
regulation of tumor necrosis factor-mediated signaling pathway (GO:0010803)	1/57	0.04465430953554434	ADIPOQ
keratinocyte differentiation (GO:0030216)	1/60	0.046951957438519945	KRT16
cell junction assembly (GO:0034329)	1/60	0.046951957438519945	CDH5
cell morphogenesis (GO:0000902)	1/60	0.046951957438519945	CDH5
regulation of tumor necrosis factor production (GO:0032680)	1/62	0.048480843602201	ADIPOQ
negative regulation of MAP kinase activity (GO:0043407)	1/62	0.048480843602201	ADIPOQ
GO Molecular Function 2018
Term	Overlap	P-value	Genes
endopeptidase inhibitor activity (GO:0004866)	2/112	0.003543249546655089	SERPINA3;SERPIND1
peptidase inhibitor activity (GO:0030414)	1/37	0.02920344140144554	SERPIND1
endopeptidase regulator activity (GO:0061135)	1/37	0.02920344140144554	SERPIND1
hydrolase activity, acting on acid anhydrides, catalyzing transmembrane movement of substances (GO:0016820)	1/43	0.03386312482285649	ABCA13
ATPase activity, coupled to transmembrane movement of substances (GO:0042626)	1/46	0.036185096144207514	ABCA13
P-P-bond-hydrolysis-driven transmembrane transporter activity (GO:0015405)	1/46	0.036185096144207514	ABCA13
ATPase activity, coupled to movement of substances (GO:0043492)	1/57	0.04465430953554434	ABCA13
