# Supplementary material for: Immune-Complexome Analysis Identifies Immunoglobulin-Bound Biomarkers That Predict the Response to Chemotherapy of Pancreatic Cancer Patients
Source: Cancers (Basel). 2020 Mar 21;12(3):746. doi: 10.3390/cancers12030746 (PMC7140049; doi:10.3390/cancers12030746)
Supplement: Supplementary file 1 [file cancers-12-00746-s001.zip › Suppl_MandiliFollia/SupplementaryTable_4.xlsx]

## Sheet: A_IgG_MaSigPro
Gene	1ACT/1BCT	2ACT/2BCT	3ACT/3BCT	4ACT/4BCT	5ACT/5BCT	1BCT	1ACT	2BCT	2ACT	5BCT	5ACT	3BCT	3ACT	4BCT	4ACT	p-value	R-squared	p.valor_beta0	p.valor_POSTvsPRE	p.valor_Time	p.valor_TimexPOST	p.valor_Time2	p.valor_Time2xPOST
SUN3	0	0	0.485427	-0.485427	0.925999	0	0	0	0.4	0	0	0	0.9	0	0.7	1.4619e-50	0.744607	0.000238879	NA	NA	0.000242444	NA	0.000228163
LRRC7	0	0	0.485427	-0.485427	0.925999	0	0	0	0.4	0	0	0	0.9	2.4	0	0	0.916618	1.05851e-05	4.68887e-05	1.19842e-05	0.000199914	1.4503e-05	0.00224672
CHSY1	0	0	0.485427	-0.485427	0.925999	0	0	0	0.4	0	0	0	0.9	0	0	0	0.823475	5.09624e-07	1.98951e-06	NA	1.07869e-07	NA	1.23303e-07
IGFBP5	0	0	0.485427	-0.485427	0.925999	0	0	0	0.4	0	0	0	0.9	0	0	0	0.823475	5.09624e-07	1.98951e-06	NA	1.07869e-07	NA	1.23303e-07
ITGA10	0	0	0.485427	-0.485427	0.925999	0	0	0	0.4	0	0	0	0.9	0	0	0	0.823475	5.09624e-07	1.98951e-06	NA	1.07869e-07	NA	1.23303e-07
PQBP1	0	0	0.485427	-0.485427	0.925999	0	0	0	0.4	0	0	0	0.9	0	0	0	0.823475	5.09624e-07	1.98951e-06	NA	1.07869e-07	NA	1.23303e-07
SCN8A	0	0	0.485427	-0.485427	0.925999	0	0	0	0.4	0	0	0	0.9	0	0	0	0.823475	5.09624e-07	1.98951e-06	NA	1.07869e-07	NA	1.23303e-07
SPG20	0	0	0.485427	-0.485427	0.925999	0	0	0	0.4	0	0	0	0.9	0	0	0	0.823475	5.09624e-07	1.98951e-06	NA	1.07869e-07	NA	1.23303e-07
TCF25	0	0	0.485427	-0.485427	0.925999	0	0	0	0.4	0	0	0	0.9	0	0	0	0.823475	5.09624e-07	1.98951e-06	NA	1.07869e-07	NA	1.23303e-07
DNAJC13	-0.378512	0	0.485427	-0.485427	0.925999	0.3	0	0	0.4	0	0	0	0.9	0	0	0	0.715698	0.000378067	1.43861e-05	0.000340378	2.02592e-05	0.000779032	2.53728e-05
DENND4B	0	0	0.485427	-0.485427	1.96347	0	0	0	0.4	0	0	0	2.9	0.8	0	0	0.914868	1.7058e-05	6.70357e-05	1.93576e-05	0.000244186	2.30981e-05	0.00261359
SOCS1	0	0	1.32193	-1.32193	1.67807	0	0	0	1.5	0	0	0	2.2	0	0	0	1	3.5497e-07	7.42528e-07	NA	2.50111e-08	NA	2.63386e-08
PYHIN1	0	0	1.32193	-1.32193	1.67807	0	0	0	1.5	0	0	0	2.2	0	0	0	1	3.5497e-07	7.42528e-07	NA	2.50111e-08	NA	2.63386e-08
KRBA1	0	0	1.80735	-1.80735	0.925999	0	0	0	2.5	0	0	0	0.9	0.8	0	0	0.951719	1.74947e-05	5.29682e-05	1.9853e-05	0.000178087	2.36889e-05	0.00179176
LARP4B	0	0	1.32193	-1.32193	0.925999	0	0	0	1.5	0	0	0	0.9	0	0	0	0.975781	4.49782e-07	1.76778e-06	NA	4.62963e-08	NA	4.29434e-08
HMCN2	-1.20163	0	1.32193	-1.32193	1.67807	1.3	0	0	1.5	0	0	0	2.2	0	0	0	1	0.000121007	6.20828e-06	0.000145132	9.08159e-06	0.000336343	1.10087e-05
SERPINA4	0	0	2.96347	-1.89308	-1.07039	0	0	0	6.8	0	0	1.1	0	0	0	0	1	1.0396e-06	4.45888e-06	4.05091e-07	2.67012e-06	2.67925e-07	NA
F10	0.137504	-0.137504	2.45943	-2.45943	0	0	0.1	0	4.5	1.2	0	0	0	0	0	0	0.975384	NA	0.0181888	0.0126467	0.000378209	0.00487194	6.02571e-05
UBAP2	-0.241008	-0.137504	1.80735	-1.80735	0	0.3	0.1	0	2.5	0	0	0	0	0	0	0	0.894908	0.00307437	0.000178343	0.00282823	0.00015705	0.00614744	7.19869e-05
HCN2	-0.241008	-0.137504	1.80735	-1.80735	0	0.3	0.1	0	2.5	0	0	0	0	0	0	0	0.894908	0.00307437	0.000178343	0.00282823	0.00015705	0.00614744	7.19869e-05
HAUS6	0	0.584963	0.736966	-1.32193	0	0	0	0.5	1.5	0	0	0	0	0	0	0	0.907019	1.97543e-07	NA	9.29392e-08	5.74156e-17	4.4109e-08	NA
DEFA1	0.137504	-0.137504	1.32193	-1.32193	0	0	0.1	0	1.5	1.2	0	0	0	0	0	0	0.945861	NA	0.013496	0.00591179	0.000222445	0.00218512	3.7992e-05
SMURF2	-0.378512	0	1.32193	-1.32193	0	0.3	0	0	1.5	0	0	0	0	0	0	0	0.899647	0.00400299	6.64216e-05	0.00373826	7.18509e-05	0.00801657	4.21598e-05
DNAH10	-0.378512	0	1.32193	-1.32193	0	0.3	0	0	1.5	0	0	0	0	0	0	0	0.899647	0.00400299	6.64216e-05	0.00373826	7.18509e-05	0.00801657	4.21598e-05
MYH2	-0.378512	0	1.32193	-1.32193	0	0.3	0	0	1.5	91.3	0	0	0	0	1.8	1.65381e-05	0.706678	NA	NA	NA	NA	0.038707	NA
ATM	-1.926	0	1.32193	-1.32193	0	2.8	0	0	1.5	0	0	0	0	0	0	0	1	0.000834406	2.65784e-05	0.00109887	2.96424e-05	0.00249879	1.91539e-05
IGSF9	-1.53605	0	1.32193	-1.32193	0	1.9	0	0	1.5	0	0	0	0	0	0	0	1	0.00102316	2.88668e-05	0.00128078	3.22204e-05	0.00288111	2.03701e-05
FAM20C	-1.20163	0	1.32193	-1.32193	0	1.3	0	0	1.5	0	0	0	0	0	0	0	1	0.00124126	3.11817e-05	0.00147588	3.4762e-05	0.00328879	2.15477e-05
BIRC6	-1.20163	0	1.32193	-1.32193	0	1.3	0	0	1.5	0	0	0	0	0	0	0	1	0.00124126	3.11817e-05	0.00147588	3.4762e-05	0.00328879	2.15477e-05
PDHX	-1.20163	0	0.485427	-0.485427	0	1.3	0	0	0.4	0	0	0	0	0	0	0	0.888217	0.000952014	3.97364e-05	0.00113898	4.17144e-05	0.00256538	2.93394e-05
DEFA4	-1.20163	0	0.485427	-0.485427	0	1.3	0	0	0.4	0	0	0	0	0	0	0	0.888217	0.000952014	3.97364e-05	0.00113898	4.17144e-05	0.00256538	2.93394e-05
SCN1A	-1.06413	-0.137504	0.485427	-0.485427	0	1.3	0.1	0	0.4	0	0	0	0	0	0	0	0.822089	0.000551918	6.83018e-05	0.000663622	7.40972e-05	0.00151562	4.49319e-05
NXF3	-1.06413	-0.137504	0.485427	-0.485427	0	1.3	0.1	0	0.4	0	0	0	0	0	0	0	0.822089	0.000551918	6.83018e-05	0.000663622	7.40972e-05	0.00151562	4.49319e-05
DCUN1D3	-1.06413	-0.137504	0.485427	-0.485427	0	1.3	0.1	0	0.4	0	0	0	0	0	0	0	0.822089	0.000551918	6.83018e-05	0.000663622	7.40972e-05	0.00151562	4.49319e-05
IGFALS	-0.0780025	-0.0824622	2.19794	-3.96347	2.20163	2.8	2.6	2.4	14.6	0	0.6	0	3.6	0	3	1.31846e-09	0.853362	NA	NA	0.0338976	NA	0.0072235	0.02163
C1QB	-1.26112	-0.14439	0.86755	-3.37851	3.40599	14.1	5.3	4.7	9.4	18	0.6	0	9.6	0	4.5	0.00205261	0.789911	0.0114399	0.0420949	0.0343639	0.0294461	0.0340645	0.026533
IGHV3OR15-7	0	0	2.80735	1.83072	0.302093	0	0	0	6	0	0	23.9	29.7	0	25.2	4.91316e-13	0.87582	0.010284	NA	0.00458994	NA	0.00400253	0.0253828
VTN	0.517218	-0.842459	2.08453	-0.855052	-0.350497	9.9	14.6	7.7	35.9	18.9	0	19.4	15	8	7.9	0.000103701	0.706078	6.18292e-06	NA	NA	0.0152469	NA	0.00864151
CPN1	1.05445	-0.847997	1.22239	-0.736966	-1.07039	0.3	1.7	0.5	2.5	0	0	1.1	0	0	0	5.01271e-19	0.828896	0.024742	NA	0.0258998	0.0205937	0.0251052	0.0298543
MAGI1	0	0	1.32193	-0.251539	-1.07039	0	0	0	1.5	0	0	1.1	0	0	0	0	1	7.03107e-07	1.34882e-06	4.7684e-07	9.94715e-07	4.13319e-07	NA
KIF13B	0.137504	-0.137504	1.80735	-0.736966	-1.07039	0	0.1	0	2.5	0	0	1.1	0	0	0	0	0.960257	7.0702e-05	0.000149544	6.0433e-05	0.000307946	5.72432e-05	0.00224895
HMGB2	0	0	1.32193	0.263034	-1.58496	0	0	0	1.5	0	0	2	0	0	0	0	1	6.91633e-07	1.01031e-06	5.06614e-07	7.83011e-07	4.56433e-07	NA
SYTL2	1.07039	-1.07039	0.485427	-0.485427	0	0	1.1	0	0.4	0	0	0	0	0	0	0	0.873415	2.28286e-06	0.00115613	NA	3.0116e-07	NA	2.11738e-07
REXO1	1.07039	-1.07039	0.485427	-0.485427	0	0	1.1	0	0.4	0	0	0	0	0	0	0	0.873415	2.28286e-06	0.00115613	NA	3.0116e-07	NA	2.11738e-07
MLLT10	1.07039	-1.07039	0.485427	-0.485427	0	0	1.1	0	0.4	0	0	0	0	0	0	0	0.873415	2.28286e-06	0.00115613	NA	3.0116e-07	NA	2.11738e-07
CEACAM4	1.07039	-1.07039	0.485427	-0.485427	0	0	1.1	0	0.4	0	0	0	0	0	0	0	0.873415	2.28286e-06	0.00115613	NA	3.0116e-07	NA	2.11738e-07
COL5A2	1.07039	-1.07039	0.485427	-0.485427	0	0	1.1	0	0.4	1.2	0	0	0	0	0	0	0.902506	5.28395e-06	NA	6.26851e-05	1.96761e-06	2.84513e-05	1.04266e-06
USP31	0.691878	-1.07039	0.485427	-0.485427	0	0.3	1.1	0	0.4	0	0	0	0	0	0	0	0.768011	0.0012162	0.000269543	0.00109735	0.000183617	0.00246026	9.95432e-05
HRNR	0.691878	-1.07039	0.485427	-0.485427	0	0.3	1.1	0	0.4	0	0	0	0	0	0	0	0.768011	0.0012162	0.000269543	0.00109735	0.000183617	0.00246026	9.95432e-05
IGKV1D-16	-0.0892673	0.278301	0.86755	-0.130584	-0.266075	4	3.7	4.7	9.4	5	1.6	8.5	6.9	9.9	4.5	6.91526e-05	0.784615	NA	NA	0.0104137	NA	0.0120518	0.0349928
CDK9	0.137504	-0.137504	0.485427	-0.485427	0	0	0.1	0	0.4	1.2	0	0	0	0	0	0	0.811612	NA	0.0186555	0.00429426	0.000244801	0.00156076	4.56296e-05
TRAJ17	0.137504	-0.137504	0.485427	-0.485427	0	0	0.1	0	0.4	1.2	0	0	0	0.8	0	0	0.785039	6.91086e-07	7.9751e-07	7.15251e-07	8.34827e-07	7.3927e-07	NA
TCFL5	0.646363	-0.0824622	-0.443607	-1.32193	0	1.3	2.6	2.4	1.5	0	0	0	0	0	0	0	1	2.06237e-07	3.49664e-16	2.02859e-07	3.52029e-16	2.28158e-07	NA
APOA4	-0.63005	-0.868755	1.28379	-0.876618	0.113657	12	7.4	3.6	10.2	0	0	5.1	5.6	0.8	0	2.72683e-09	0.779506	5.15977e-06	NA	NA	NA	0.00157977	NA
MDH2	-0.131245	-1.07039	0.485427	-0.485427	0	1.3	1.1	0	0.4	0	0	0	0	0	0	0	0.906062	0.000409225	0.000107695	0.000492482	9.18164e-05	0.0011305	5.59699e-05
HSPA8	-0.131245	-1.07039	0.485427	-0.485427	0	1.3	1.1	0	0.4	1.2	0	0	0	0	0	0	0.912571	0.000238064	7.39493e-05	0.000247257	5.86996e-05	0.000247849	2.59303e-05
FAM50A	1.848	-1.848	1.80735	-1.80735	0	0	2.6	0	2.5	0.2	0	0	0	0	0	0	0.958058	1.00904e-06	NA	0.000312198	2.37799e-06	0.000121842	7.9361e-07
PDGFC	1.07039	-1.07039	1.80735	-1.80735	0	0	1.1	0	2.5	0	0	0	0	0	0	0	1	3.91924e-10	NA	NA	4.19377e-10	NA	5.18391e-10
HIST2H2AC	1.43296	-1.43296	1.80735	-1.80735	0	0	1.7	0	2.5	3.4	0	0	0	0	0	0	1	NA	0.0263953	0.00287125	0.000174656	0.0010147	2.63769e-05
DVL1P1	1.43296	-1.43296	1.80735	-1.80735	0	0	1.7	0	2.5	0.2	0	0	0	0	0	0	0.950267	6.20382e-07	NA	0.000535721	3.14681e-06	0.00019119	9.33341e-07
MOSPD2	1.43296	-0.847997	1.22239	-1.80735	0	0	1.7	0.5	2.5	0.2	0	0	0	0	0	1.82244e-08	0.755351	0.0134568	NA	NA	0.00421755	NA	0.00787849
NAV3	1.43296	-1.43296	1.32193	-1.32193	0	0	1.7	0	1.5	0.2	0	0	0	0	0	0	0.935482	1.6191e-06	NA	0.000297097	2.67479e-06	0.00011701	1.02609e-06
HIST1H2BC	1.07039	-0.485427	1.97575	-1.49033	0.607683	0	1.1	0.5	4.9	2.1	0	1.1	2.2	0.8	0	3.70459e-14	0.843016	0.00853751	NA	0.00580434	0.00114019	NA	0.0015556
ITPR3	0.691878	-1.07039	1.32193	-1.32193	0.925999	0.3	1.1	0	1.5	0	0	0	0.9	0	0.7	3.31031e-18	0.761149	NA	NA	0.041072	0.00231699	NA	0.0449645
FARP1	0.306661	-1.6477	1.22239	-1.80735	0	2.8	3.7	0.5	2.5	0	0	0	0	0	0	0	0.964142	1.72611e-06	4.81135e-13	8.97696e-07	3.80583e-14	5.89313e-07	NA
SHKBP1	0.691878	-1.07039	1.32193	-1.32193	0	0.3	1.1	0	1.5	0	0	0	0	0	0	0	0.913474	0.00156515	0.000212216	0.00143715	0.000145134	0.00318957	6.85865e-05
EVL	1.05445	-0.847997	0.736966	-1.32193	0	0.3	1.7	0.5	1.5	0	0	0	0	0	0	0	0.85826	4.41257e-07	3.28656e-13	7.11478e-07	NA	8.06813e-07	7.04867e-11
NAV2	0.646363	-1.26303	0.736966	-1.32193	0	1.3	2.6	0.5	1.5	0	0	0	0	0	0	0	0.944144	1.11894e-06	NA	8.91901e-07	8.77164e-13	7.03379e-07	3.87449e-10
IGLV5-45	3.73335	-1.53172	-0.879706	-1.32193	0	0	12.3	3.6	1.5	0	0	0	0	0	0	0	1	2.4885e-05	6.32351e-05	1.35931e-05	0.00010996	8.28339e-06	0.000307849
C5orf63	2.56071	-1.29768	0.0588937	-1.32193	0	0	4.9	1.4	1.5	1.2	0	0	0	0	0	3.34566e-06	0.746849	NA	NA	NA	0.00765701	NA	0.0144596
ITIH3	4.09592	-3.51096	1.22239	-1.80735	0	0	16.1	0.5	2.5	0	0	0	0	0	0	0	0.987234	8.6238e-05	0.000185443	5.43554e-05	0.000345117	3.45798e-05	0.00084575
DISP1	2.23266	-2.23266	0.485427	-0.485427	0	0	3.7	0	0.4	0	0	0	0	0	0	0	0.953946	2.13883e-06	8.89993e-05	NA	9.94892e-07	NA	4.04917e-07
RRP9	1.85415	-2.23266	0.485427	-0.485427	0	0.3	3.7	0	0.4	2.1	0	0	0	0	0	0	0.915126	0.000400066	0.000184156	0.000324509	0.000101675	0.000304429	4.23211e-05
TWIST1	0.925999	-3.24793	0.485427	-0.485427	0	4	8.5	0	0.4	0	5.7	0	0	0	0	5.86149e-76	0.9594	5.68852e-05	NA	0.000146509	0.00206677	0.000273044	NA
IGHV3-21	0.521674	-6.89845	6.37678	-6.37678	6.71287	82.1	118.3	0	82.1	0	91.3	0	103.9	0	77.1	5.31692e-11	0.862003	1.85677e-05	NA	0.00343969	0.00262522	NA	NA
SERPING1	-0.0596149	-6	6.17991	-6.17991	0	65.7	63	0	71.5	0	129	0	0	0	41.6	6.57012e-08	0.777894	0.00065249	NA	0.00791944	0.029264	0.022143	NA
FN1	0	6.55766	-6.55766	5.72792	-0.116158	0	0	93.2	0	0	29.7	52	47.9	19.4	15	2.52639e-05	0.787622	NA	0.0274234	0.0154096	NA	0.0148851	0.0287917
C5	-6.52826	5.01792	-5.01792	5.1127	-2.13085	91.3	0	31.4	0	44.8	32.2	33.6	6.9	39.5	33.6	1.89929e-50	0.98094	0.000208719	0.00490949	0.0220041	0.00663213	0.029902	0.00840845
IGLV7-46	3.54844	-0.10218	-0.375867	0.965235	0.642448	0	10.7	9.9	7.4	21.9	3.1	15.4	24.6	19.4	12	0.000859144	0.745359	NA	0.0342707	0.0191528	0.0241383	0.0358623	NA
TF	4.39917	0.428648	-0.051715	1.45079	-2.22689	0	20.1	27.4	26.4	10.7	8.5	73.9	15	33.6	5.6	1.31373e-06	0.87241	NA	0.0224792	0.011121	0.0210895	0.0110935	0.0298608
PUS7L	1.43296	-0.847997	-0.584962	0	0	0	1.7	0.5	0	0	0	0	0	0	0	0	0.915633	4.62225e-05	3.77656e-05	2.90928e-05	3.9765e-05	1.8488e-05	2.7983e-05
SPOCD1	1.07039	-0.485427	-0.584962	0	0	0	1.1	0.5	0	0	0.6	0	0	0	0	0	0.806302	5.52851e-05	4.60359e-05	3.50189e-05	4.64355e-05	2.23153e-05	2.56768e-05
ABL1	1.07039	-0.485427	-0.584962	0	0	0	1.1	0.5	0	0	0.6	0	0	0	0	0	0.806302	5.52851e-05	4.60359e-05	3.50189e-05	4.64355e-05	2.23153e-05	2.56768e-05
ATP1A3	1.07039	-0.485427	-0.584962	0	0	0	1.1	0.5	0	0	0	0	0	0	0	0	0.883661	4.58157e-05	4.10235e-05	2.88363e-05	4.30543e-05	1.83247e-05	2.95876e-05
CLSTN3	1.07039	-0.485427	-0.584962	0	0	0	1.1	0.5	0	0	0	0	0	0	0	0	0.883661	4.58157e-05	4.10235e-05	2.88363e-05	4.30543e-05	1.83247e-05	2.95876e-05
USP36	1.07039	-0.485427	-0.584962	0	0	0	1.1	0.5	0	0	0	0	0	0	0	0	0.883661	4.58157e-05	4.10235e-05	2.88363e-05	4.30543e-05	1.83247e-05	2.95876e-05
ATP1A2	0.691878	-0.485427	-0.584962	0	0	0.3	1.1	0.5	0	0	0	0	0	0	0	0	0.779031	1.10736e-05	8.55278e-05	1.62001e-05	8.1694e-05	1.79053e-05	4.81566e-05
ADAM21	0.691878	-0.485427	-0.584962	0	0	0.3	1.1	0.5	0	0	0	0	0	0	0	0	0.779031	1.10736e-05	8.55278e-05	1.62001e-05	8.1694e-05	1.79053e-05	4.81566e-05
SPRYD3	1.43296	-0.169925	-1.26303	0	0	0	1.7	1.4	0	0	0	0	0	0	0	0	1	2.41265e-05	2.86439e-05	1.40452e-05	3.17523e-05	8.79324e-06	2.01131e-05
MYOM1	1.46949	-0.584962	-1.26303	0	0	0.3	2.6	1.4	0	0	1.6	0	0	0	0	0	0.944082	4.53606e-06	7.18362e-05	6.79913e-06	6.69417e-05	8.84583e-06	2.66836e-05
APCDD1	1.07039	0.695145	-1.76553	0	0	0	1.1	2.4	0	0	0	0	0	0	0	0	1	2.35549e-05	4.24917e-05	1.32147e-05	4.97107e-05	8.17284e-06	2.89229e-05
APOF	1.07039	0.192645	-1.26303	0	0	0	1.1	1.4	0	0	0	0	0	0	0	0	1	2.39692e-05	3.12123e-05	1.39535e-05	3.45264e-05	8.73578e-06	2.13941e-05
SATL1	1.05445	-0.169925	-1.26303	0	0	0.3	1.7	1.4	0	0	0	0	0	0	0	0	0.925728	5.11064e-06	9.80562e-05	7.65976e-06	9.50963e-05	9.96492e-06	5.11877e-05
RSF1	0.691878	0.192645	-1.26303	0	0	0.3	1.1	1.4	0	0	0	0	0	0	0	0	0.910206	5.05652e-06	0.000116583	7.57869e-06	0.000107836	9.8595e-06	5.60557e-05
TMEM249	0.311944	-0.0824622	-1.76553	0	0	1.9	2.6	2.4	0	0	0	0	0	0	0	0	1	6.38392e-06	6.27866e-05	5.59791e-06	5.21074e-05	5.80225e-06	2.66947e-05
IGHV3-38	1.848	1.71272	-1	1.68721	-0.482393	0	2.6	10.8	4.9	6.7	1.6	18	12.6	21.9	16.6	2.29124e-06	0.758931	NA	NA	0.00306183	NA	0.00343799	NA
MAP1B	1.07039	0.695145	-1.76553	1.07039	-1.07039	0	1.1	2.4	0	0	1.6	1.1	0	0	0	0	1	6.84023e-06	5.79628e-06	6.08993e-06	7.77044e-06	5.67331e-06	6.11094e-06
ARHGAP29	-0.378512	1.76553	-1.76553	1.58496	-0.658963	0.3	0	2.4	0	0	0.6	2	0.9	0	0.7	2.05795e-16	0.763427	0.00848325	0.00419723	0.00432906	NA	0.00407342	0.00619108
GC	-1.06413	2.37346	-1.18903	1.44361	-1.83954	1.3	0.1	4.7	1.5	0	1.6	5.8	0.9	0.8	4.5	3.80987e-07	0.815023	0.0366648	NA	0.00827615	0.0113259	0.0082502	0.0122908
IGKV1D-8	-1.22239	0.353637	-2.20163	3.37851	-3.37851	7.4	2.6	3.6	0	5	20.1	9.4	0	12.9	0	4.19584e-06	0.781333	7.82472e-05	NA	NA	0.0133778	NA	0.0113531
GRIP2	0	0	0.485427	1.4021	-0.209453	0	0	0	0.4	0	0	2.7	2.2	0	0.7	3.55124e-16	0.803956	0.00251442	NA	0.00174367	NA	0.00151859	NA
HCK	0	0	0.485427	0.584963	-0.14439	0	0	0	0.4	0	0	1.1	0.9	0.8	0	0	0.825408	6.112e-07	8.8952e-07	5.93314e-07	8.67155e-07	5.74674e-07	NA
CHD3	0.137504	-0.137504	0.485427	0.584963	-1.07039	0	0.1	0	0.4	0	0	1.1	0	0	0	0	0.799935	4.72529e-05	8.61827e-05	4.03692e-05	0.000146745	3.82344e-05	0.000775447
TRIM14	0	0	0.485427	0.584963	-1.07039	0	0	0	0.4	0	0	1.1	0	0	0	0	0.873415	1.16189e-06	2.01317e-06	9.12938e-07	1.83564e-06	8.38933e-07	NA
MAN2B1	0	0	0.485427	0.584963	-1.07039	0	0	0	0.4	0	0	1.1	0	0	0	0	0.873415	1.16189e-06	2.01317e-06	9.12938e-07	1.83564e-06	8.38933e-07	NA
ERAP1	0	0	0.485427	0.584963	-1.07039	0	0	0	0.4	0	0	1.1	0	0	0	0	0.873415	1.16189e-06	2.01317e-06	9.12938e-07	1.83564e-06	8.38933e-07	NA
CNOT6L	0	0	0.485427	0.584963	-1.07039	0	0	0	0.4	0	0	1.1	0	0	0	0	0.873415	1.16189e-06	2.01317e-06	9.12938e-07	1.83564e-06	8.38933e-07	NA
FBXO33	0	0	0.485427	0.584963	-1.07039	0	0	0	0.4	0	0	1.1	0	0.8	0	0	0.840347	1.81687e-06	1.0973e-06	1.76616e-06	NA	1.71323e-06	9.11648e-07
ANK3	0	0	0.485427	0.584963	-1.07039	0	0	0	0.4	0	0	1.1	0	0.8	0	0	0.840347	1.81687e-06	1.0973e-06	1.76616e-06	NA	1.71323e-06	9.11648e-07
TNRC11	0.137504	-0.137504	0	1.58496	-1.58496	0	0.1	0	0	0	0	2	0	0	0	0	0.948799	1.0659e-05	1.01908e-05	8.94943e-06	1.28763e-05	8.47408e-06	1.55902e-05
WDYHV1	0.137504	-0.137504	0	1.07039	-1.07039	0	0.1	0	0	0	0	1.1	0	0	0	0	0.911351	1.62555e-05	1.42661e-05	1.38793e-05	1.60861e-05	1.31428e-05	1.92607e-05
FAM200B	0.137504	-0.137504	0	1.07039	-1.07039	0	0.1	0	0	0	0	1.1	0	0	0	0	0.911351	1.62555e-05	1.42661e-05	1.38793e-05	1.60861e-05	1.31428e-05	1.92607e-05
NCOR1	0.137504	-0.137504	0	1.07039	-1.07039	0	0.1	0	0	0	3.1	1.1	0	0	0	0	0.966317	1.4968e-05	1.07246e-05	1.27795e-05	9.86548e-06	1.21013e-05	9.26477e-06
COL6A6	1.07039	-0.485427	-0.584962	1.07039	-1.07039	0	1.1	0.5	0	0	1.6	1.1	0	0	0	0	0.921787	1.29871e-05	7.42168e-06	1.46051e-05	9.83202e-06	1.59178e-05	9.14856e-06
COL4A5	1.07039	-1.07039	0	1.07039	-1.07039	0	1.1	0	0	0	0	1.1	0	0	0	0	1	9.99553e-06	7.29079e-06	8.53589e-06	7.92364e-06	8.08246e-06	9.62082e-06
CFL1	1.07039	-1.07039	0.485427	0.584963	-1.07039	0	1.1	0	0.4	0	0	1.1	0	0	0	0	0.898777	2.98841e-05	4.34046e-05	2.55281e-05	6.9097e-05	2.41758e-05	0.000323769
ATP2B1	0	1.26303	0.0588937	-0.251539	-1.07039	0	0	1.4	1.5	0	0	1.1	0	0	0	0	1	9.35329e-07	NA	8.98767e-07	1.01265e-06	8.79505e-07	1.02911e-06
KIAA1467	0	0.584963	-0.584962	1.07039	-1.07039	0	0	0.5	0	0	0	1.1	0	0	0.7	0	0.82549	0.000176794	7.24383e-05	0.000197071	0.000270511	0.000213359	0.00280397
INTS1	0	0.584963	-0.584962	1.07039	-1.07039	0	0	0.5	0	0	0	1.1	0	0	0.7	0	0.82549	0.000176794	7.24383e-05	0.000197071	0.000270511	0.000213359	0.00280397
PRRC1	0	0.584963	-0.584962	1.07039	-1.07039	0	0	0.5	0	0	0	1.1	0	0	0	0	0.883661	1.52926e-05	0.00293377	1.7197e-05	0.000489112	1.87419e-05	0.000287605
TRIO	0	0.584963	-0.584962	1.07039	-1.07039	0	0	0.5	0	0	0	1.1	0	0	0	0	0.883661	1.52926e-05	0.00293377	1.7197e-05	0.000489112	1.87419e-05	0.000287605
SETD8	0.137504	0.447459	-0.584962	1.07039	-1.07039	0	0.1	0.5	0	0	0	1.1	0	0	0	0	0.811513	1.66608e-05	1.72562e-05	1.87349e-05	2.36142e-05	2.04176e-05	2.84333e-05
PPP1CA	0	0.584963	-0.0995357	0.584963	-1.07039	0	0	0.5	0.4	0	0	1.1	0	0	0	0	0.781595	2.34507e-06	NA	2.66843e-06	3.55419e-06	2.93259e-06	3.33134e-06
MYLK	0	0.584963	-0.0995357	0.584963	-1.07039	0	0	0.5	0.4	0	0	1.1	0	0	0	0	0.781595	2.34507e-06	NA	2.66843e-06	3.55419e-06	2.93259e-06	3.33134e-06
IGHV4-34	0	0	-0.80652	-2.75854	-3.8679	171.8	171.8	171.8	97.8	0	118.3	13.6	0	0	59.2	1.14082e-08	0.737655	1.38583e-05	NA	NA	0.0123051	0.00378078	0.00451779
MROH7	0	1.26303	-1.26303	0	0.925999	0	0	1.4	0	0	0	0	0.9	0	0	0	0.974676	2.56837e-06	2.00953e-06	1.12099e-06	1.47386e-06	5.44906e-07	NA
APC	-0.378512	1.26303	-1.26303	0	0.925999	0.3	0	1.4	0	0	0	0	0.9	0	1.8	0	0.907804	1.85462e-07	4.41729e-07	3.06856e-07	4.90394e-07	4.25675e-07	NA
IRS2	0	1.76553	-1.76553	0	0.925999	0	0	2.4	0	0	0	0	0.9	0	0	0	0.982781	2.27621e-06	2.98444e-06	1.0107e-06	2.02698e-06	5.19645e-07	NA
SNED1	0.137504	1.12553	-1.26303	0	0	0	0.1	1.4	0	0	0	0	0	0	0	0	0.928794	3.89411e-05	7.4988e-05	2.27137e-05	7.73458e-05	1.42825e-05	4.4184e-05
COL4A2	0.137504	1.12553	-1.26303	0	0	0	0.1	1.4	0	0	0	0	0	0	0	0	0.928794	3.89411e-05	7.4988e-05	2.27137e-05	7.73458e-05	1.42825e-05	4.4184e-05
VWA5B1	0.137504	1.12553	-1.26303	0	0	0	0.1	1.4	0	0	0	0	0	0	0	0	0.928794	3.89411e-05	7.4988e-05	2.27137e-05	7.73458e-05	1.42825e-05	4.4184e-05
CAMK2G	-0.241008	1.12553	-1.26303	0	0	0.3	0.1	1.4	0	0	0	0	0	0	0	0	0.829804	4.93807e-06	0.000254892	7.40129e-06	0.000176906	9.62883e-06	7.89687e-05
RGPD3	0.137504	1.12553	-0.777608	-0.485427	0	0	0.1	1.4	0.4	0	0	0	0	0	0	0	0.831527	6.65757e-05	0.000331615	3.88807e-05	0.000420359	2.44688e-05	0.00083591
SIM2	0	1.26303	-0.777608	-0.485427	0	0	0	1.4	0.4	0	0	0	0	0	0	0	0.894441	3.00734e-07	NA	1.35508e-07	8.41318e-16	6.81194e-08	NA
FGG	-0.241008	1.12553	-0.777608	-0.485427	0	0.3	0.1	1.4	0.4	0	0	0	0	0	0	0	0.742453	1.93312e-07	NA	3.21282e-07	1.98512e-10	4.47101e-07	2.82858e-09
PSMB7	-0.378512	1.26303	-0.777608	-0.485427	0	0.3	0	1.4	0.4	0	0	0	0	0	0	0	0.801402	1.77136e-05	0.000856183	2.65174e-05	0.0014619	3.44661e-05	0.00307821
RGPD8	0	3.56071	-2.23879	-1.32193	0	0	0	10.8	1.5	0	0	0	0	0	0	0	1	1.52773e-07	NA	5.46119e-08	6.01138e-22	2.34485e-08	NA
MARK2	0	2.20163	-0.879706	-1.32193	0	0	0	3.6	1.5	0	0	0	0	0	0	0	1	1.03223e-07	NA	4.20441e-08	1.45514e-19	2.01874e-08	NA
GLI2	-0.378512	2.20163	-2.20163	0	0	0.3	0	3.6	0	0	0	0	0	0	0	0	0.953529	9.80502e-08	NA	1.63157e-07	0.000103186	2.57752e-07	3.84552e-05
AFF4	-0.378512	2.51096	-2.51096	0	0	0.3	0	4.7	0	0	0	0	0	0	0	0	0.963495	8.30018e-08	NA	1.39262e-07	0.000167211	2.28528e-07	6.27531e-05
TAB2	0	1.76553	-1.28011	-0.485427	0	0	0	2.4	0.4	0	0	0	0	0	0	0	0.932489	2.25815e-07	NA	9.53319e-08	9.58088e-18	4.65296e-08	NA
KHNYN	0.137504	1.62803	-1.76553	0	0	0	0.1	2.4	0	0	0	0	0	0	0	0	0.956799	2.96288e-05	7.91153e-05	1.66061e-05	8.6468e-05	1.02914e-05	4.64158e-05
KHDC3L	-0.378512	1.76553	-1.76553	0	0	0.3	0	2.4	0	0	0	0	0	0	0	0	0.93312	1.29154e-07	NA	2.12161e-07	5.29623e-05	3.15436e-07	1.97644e-05
AKAP12	-0.378512	1.76553	-1.76553	0	0	0.3	0	2.4	0	0	0	0	0	0	0	0	0.93312	1.29154e-07	NA	2.12161e-07	5.29623e-05	3.15436e-07	1.97644e-05
COL16A1	-0.378512	1.76553	-1.76553	0	0	0.3	0	2.4	0	0	1.6	0	0	0	0	0	0.941553	2.89716e-06	0.0269314	4.30554e-06	0.000366552	5.90856e-06	5.72091e-05
CDCA5	0	0.584963	-0.584962	0	0.925999	0	0	0.5	0	0	0	0	0.9	0	0	0	0.837163	5.07329e-06	2.08414e-06	2.02241e-06	1.79105e-06	8.2387e-07	NA
TGM3	0	0.584963	-0.584962	0	0.925999	0	0	0.5	0	0	0	0	0.9	0	0.7	0	0.785626	3.24864e-06	1.03899e-06	1.77751e-06	NA	1.04836e-06	8.89768e-07
URB1	0	0.584963	-0.584962	0	0.925999	0	0	0.5	0	0	0	0	0.9	0	0	0	0.837163	5.07329e-06	2.08414e-06	2.02241e-06	1.79105e-06	8.2387e-07	NA
PPP1R3B	0.137504	0.447459	-0.0995357	-0.485427	0	0	0.1	0.5	0.4	0	5.7	0	0	0	0	1.87263e-06	0.713132	0.0276989	NA	NA	NA	NA	0.00708379
AKR7A2	0.137504	0.447459	-0.584962	0	0	0	0.1	0.5	0	0	1.6	0	0	0	0	0	0.854798	5.609e-05	5.26595e-05	3.55298e-05	4.58985e-05	2.26414e-05	2.46826e-05
MYH1	0.137504	0.447459	-0.584962	0	0	0	0.1	0.5	0	93.2	1.6	0	0	0	0.7	8.40972e-12	0.948591	NA	NA	NA	NA	0.0243712	0.045949
ANPEP	-0.378512	0.584963	-0.584962	0	0	0.3	0	0.5	0	0	3.1	0	0	0	0	0	0.895926	1.15216e-05	0.0232561	1.6855e-05	0.000209546	1.86289e-05	3.9067e-05
ACTN1	-0.378512	0.584963	-0.584962	0	0	0.3	0	0.5	0	0	1.6	0	0	0	0	0	0.825983	1.12107e-05	0.0275063	1.64006e-05	0.000247291	1.81268e-05	4.48011e-05
MKI67	-0.465664	0.192645	-0.777608	-0.485427	0	1.9	1.1	1.4	0.4	0	1.6	0	0	0	0	2.79539e-06	0.71949	0.0149714	NA	NA	0.00922572	0.0321634	0.0088723
MYH9	-0.473931	-0.584962	-1.26303	0	0	4	2.6	1.4	0	0	0	0	0	0	0	0	1	2.49496e-05	5.70355e-05	1.48172e-05	4.4958e-05	1.22246e-05	2.57991e-05
C6orf223	-0.473931	-1.26303	-0.584962	0	0	4	2.6	0.5	0	0.2	1.6	0	0	0	0	6.1841e-09	0.780497	0.00425486	NA	0.00983624	NA	0.0132076	NA
TCF12	-1.20163	1.26303	-1.26303	0	0	1.3	0	1.4	0	0	0	0	0	0	0	0	1	5.92637e-07	NA	5.49688e-07	6.57605e-06	5.58297e-07	2.3347e-06
ABCG4	-1.20163	1.76553	-1.76553	0	0	1.3	0	2.4	0	0	0	0	0	0	0	0	1	2.52429e-07	NA	2.48383e-07	1.12549e-05	2.78651e-07	3.55254e-06
EPB41	-1.06413	1.12553	-0.777608	-0.485427	0	1.3	0.1	1.4	0.4	0	0	0	0	0	0	0	0.862043	6.98795e-07	1.062e-12	6.41347e-07	1.22002e-11	6.52764e-07	NA
ASPSCR1	-1.20163	1.26303	-0.777608	-0.485427	0	1.3	0	1.4	0.4	0	0	0	0	0	0	0	0.914915	4.94472e-05	0.000356211	4.63815e-05	0.000615917	4.6998e-05	0.00137619
YWHAZ	-1.39855	0.447459	-0.584962	0	0	1.9	0.1	0.5	0	0	0	0	0	0	0	0	0.87276	6.57611e-05	0.000322729	4.31262e-05	0.000169505	3.14601e-05	8.25741e-05
DNTTIP2	-1.53605	0.584963	-0.584962	0	0	1.9	0	0.5	0	0	8.5	0	0	0	0	0	0.978313	9.22145e-06	NA	5.4325e-06	1.3826e-06	3.65788e-06	8.24867e-07
ANKRD55	-1.06413	0.447459	-0.584962	0	0	1.3	0.1	0.5	0	0	0	0	0	0	0	0	0.831362	4.22952e-05	0.000282981	3.43504e-05	0.00015882	2.76647e-05	7.79661e-05
SAFB2	-1.20163	0.584963	-0.584962	0	0	1.3	0	0.5	0	0	0	0	0	0	0	0	0.896559	5.49331e-06	NA	4.25565e-06	5.01115e-06	3.26216e-06	2.47334e-06
KIAA1755	-1.20163	0.584963	-0.584962	0	0	1.3	0	0.5	0	0	0	0	0	0	0	0	0.896559	5.49331e-06	NA	4.25565e-06	5.01115e-06	3.26216e-06	2.47334e-06
BRCA2	-1.20163	0.584963	-0.584962	0	0	1.3	0	0.5	0	0	0	0	0	0	0	0	0.896559	5.49331e-06	NA	4.25565e-06	5.01115e-06	3.26216e-06	2.47334e-06

## Sheet: B_IgM_MaSigPRO
Gene	1ACT/1BCT	2ACT/2BCT	3ACT/3BCT	4ACT/4BCT	5ACT/5BCT	1BCT	1ACT	2BCT	2ACT	5BCT	5ACT	3BCT	3ACT	4BCT	4ACT	1BCT	1ACT	2BCT	2ACT	5BCT	5ACT	3BCT	3ACT	4BCT	4ACT	p-value	R-squared	p.valor_beta0	p.valor_POSTvsPRE	p.valor_Time	p.valor_TimexPOST	p.valor_Time2	p.valor_Time2xPOST
ADIPOQ	1.04322	1.23106	3.13531	5.64268	11.093	166.6	173.8	79.2	97.5	60.2	667.8	121.2	380	79.2	446.9	165.6	172.8	78.2	96.5	59.2	666.8	120.2	379	78.2	445.9	6.42e-10	0.814246	1.94e-09	NA	NA	0.000418716	NA	NA
APOD	1.45856	0.759036	1.15993	0.688623	0.520971	54.3	79.2	74.7	56.7	45.3	23.6	59.4	68.9	50.1	34.5	53.3	78.2	73.7	55.7	44.3	22.6	58.4	67.9	49.1	33.5	5.61e-06	0.781886	7.34e-10	NA	NA	NA	0.0310982	0.0443128
APOM	0.701571	0.968254	1.49855	0.765957	0.0243902	19.1	13.4	37.8	36.6	41	1	34.5	51.7	51.7	39.6	18.1	12.4	36.8	35.6	40	0	33.5	50.7	50.7	38.6	0.000427229	0.707076	1.99e-06	0.0146779	NA	0.0091475	NA	0.00717607
C1QB	0.660633	0.583804	0.697297	0.60101	0.696013	88.4	58.4	53.1	31	60.2	41.9	55.5	38.7	59.4	35.7	87.4	57.4	52.1	30	59.2	40.9	54.5	37.7	58.4	34.7	3.49e-09	0.868796	4.01e-07	0.0022332	0.0110507	NA	0.0168313	NA
C1S	0.75249	0.583665	0.86939	0.599841	0.954086	200.8	151.1	200.8	117.2	217.8	207.8	173.8	151.1	251.9	151.1	199.8	150.1	199.8	116.2	216.8	206.8	172.8	150.1	250.9	150.1	1.38e-05	0.766288	3.26e-12	NA	NA	0.00206159	NA	0.00322859
C4BPB	0.336863	1.07962	0.866864	0.857261	0.507985	151.1	50.9	94.2	101.7	162.8	82.7	135.2	117.2	121.2	103.9	150.1	49.9	93.2	100.7	161.8	81.7	134.2	116.2	120.2	102.9	3.7e-05	0.783063	1.16e-09	0.00429203	NA	0.0140025	NA	0.0195388
C7	0.824539	1.29611	1.19144	1.15654	0.973461	542	446.9	344.8	446.9	354.2	344.8	226.7	270.1	245.3	283.7	541	445.9	343.8	445.9	353.2	343.8	225.7	269.1	244.3	282.7	4.67e-06	0.787071	1.24e-08	NA	0.00362146	NA	0.00736811	NA
F2	0.872866	0.929834	0.897964	0.75346	0.732684	667.8	582.9	582.9	542	964.4	706.6	446.9	401.3	621.4	468.2	666.8	581.9	581.9	541	963.4	705.6	445.9	400.3	620.4	467.2	6.01e-10	0.885779	1.06e-08	NA	0.00237598	NA	0.00110294	0.0279486
FCN2	0.756757	0.478873	0.733333	0.896774	0.848249	11.1	8.4	21.3	10.2	25.7	21.8	19.5	14.3	15.5	13.9	10.1	7.4	20.3	9.2	24.7	20.8	18.5	13.3	14.5	12.9	0.000147948	0.721005	6.93e-06	0.0499633	0.00931578	NA	NA	NA
FETUB	1.20384	1.46758	1.71302	1.07551	0.788099	67.7	81.5	50.9	74.7	68.9	54.3	45.3	77.6	54.3	58.4	66.7	80.5	49.9	73.7	67.9	53.3	44.3	76.6	53.3	57.4	6.25e-12	0.922797	1.92e-07	NA	0.00384886	0.0011955	0.00375697	0.00151438
FN1	1.18735	1.09186	0.752517	1	0.782282	1334.4	1584.4	1028.7	1123.2	1435.8	1123.2	774.6	582.9	847.8	847.8	1333.4	1583.4	1027.7	1122.2	1434.8	1122.2	773.6	581.9	846.8	846.8	3.72e-07	0.802027	3.44e-09	NA	0.000926667	NA	0.00114567	NA
FTL	0.664384	0.165049	0.247312	1.50562	1.6087	14.6	9.7	10.3	1.7	34.5	55.5	18.6	4.6	8.9	13.4	13.6	8.7	9.3	0.7	33.5	54.5	17.6	3.6	7.9	12.4	4.96e-05	0.737127	6.89e-06	NA	NA	0.00910686	NA	0.0058092
GPX3	1.22575	0.922356	0.775091	0.856495	0.715347	110.3	135.2	74.7	68.9	121.2	86.7	82.7	64.1	66.2	56.7	109.3	134.2	73.7	67.9	120.2	85.7	81.7	63.1	65.2	55.7	6.77e-05	0.742084	1.55e-07	NA	0.00375731	NA	0.00460317	NA
IGHM	0.608685	1.33236	1	0.483417	0.262355	1584.4	964.4	1435.8	1913	2221.8	582.9	2647.2	2647.2	3277.5	1584.4	1583.4	963.4	1434.8	1912	2220.8	581.9	2646.2	2646.2	3276.5	1583.4	0.000135834	0.770232	1.28e-09	0.0108869	NA	0.0106308	NA	0.00720278
IGHV3-74	1.57692	0.842767	0.0188324	0.0238663	0.0414938	18.2	28.7	15.9	13.4	24.1	1	53.1	1	41.9	1	17.2	27.7	14.9	12.4	23.1	0	52.1	0	40.9	0	7.01e-26	0.952577	NA	NA	0.0341761	0.0291547	0.0463495	0.0132342
ITIH4	1	0.906211	1	0.72265	0.906211	1028.7	1028.7	1584.4	1435.8	1584.4	1435.8	2221.8	2221.8	2647.2	1913	1027.7	1027.7	1583.4	1434.8	1583.4	1434.8	2220.8	2220.8	2646.2	1912	6.89e-12	0.884855	7.16e-09	NA	0.000284971	NA	0.000561966	NA
MBL2	0.714286	0.4	0.526316	0.37931	0.392405	1.4	1	2.5	1	7.9	3.1	1.9	1	2.9	1.1	0.4	0	1.5	0	6.9	2.1	0.9	0	1.9	0.1	1.96e-11	0.816705	NA	0.00860938	NA	NA	0.00156756	NA
MMP9	0.44186	1.01087	0.647343	0.650538	0.811448	12.9	5.7	9.2	9.3	29.7	24.1	20.7	13.4	18.6	12.1	11.9	4.7	8.2	8.3	28.7	23.1	19.7	12.4	17.6	11.1	6.99e-08	0.823608	1.65e-06	0.0427172	NA	NA	0.0013104	NA
OLFM1	1.12687	1.38298	1.70085	0.72561	0.990698	26.8	30.2	14.1	19.5	21.5	21.3	11.7	19.9	16.4	11.9	25.8	29.2	13.1	18.5	20.5	20.3	10.7	18.9	15.4	10.9	0.000339449	0.701395	3.24e-06	NA	0.00694744	NA	0.0100129	NA
S100A9	0.877676	0.783626	0.393162	1.13415	0.46299	32.7	28.7	17.1	13.4	68.9	31.9	11.7	4.6	16.4	18.6	31.7	27.7	16.1	12.4	67.9	30.9	10.7	3.6	15.4	17.6	1.31e-08	0.813025	1.67e-05	NA	0.00125849	NA	0.000804349	NA
SERPINA1	0.243946	0.828228	1.84411	1.71328	1.4336	2221.8	542	1913	1584.4	1334.4	1913	1584.4	2921.8	1913	3277.5	2220.8	541	1912	1583.4	1333.4	1912	1583.4	2920.8	1912	3276.5	2.19e-31	0.969149	1.32e-08	6.94e-05	0.0344657	0.000104835	NA	0.00027084
SERPINA11	0.71831	0.300469	0.736	0.923077	0.774869	21.3	15.3	21.3	6.4	19.1	14.8	12.5	9.2	11.7	10.8	20.3	14.3	20.3	5.4	18.1	13.8	11.5	8.2	10.7	9.8	0.00226087	0.704311	7.65e-05	0.0336912	0.0362045	NA	0.0390489	NA
VTN	0.57687	1.36705	1.52525	1	0.617318	509.3	293.8	314.4	429.8	509.3	314.4	217.8	332.2	303.6	303.6	508.3	292.8	313.4	428.8	508.3	313.4	216.8	331.2	302.6	302.6	0.000166206	0.864822	2.41e-05	0.0246574	0.00950934	0.0175455	0.00900043	0.0157195
APOC1	1.2	2.08929	2.52941	0.333333	0.416667	1	1.2	5.6	11.7	2.4	1	3.4	8.6	5.4	1.8	0	0.2	4.6	10.7	1.4	0	2.4	7.6	4.4	0.8	1.43e-05	0.809839	NA	NA	0.0250697	0.0463601	0.0311077	0.0488681
IGLV3-25	0.76087	0.9	1.10526	1.375	1	4.6	3.5	3	2.7	1	1	1.9	2.1	1.6	2.2	3.6	2.5	2	1.7	0	0	0.9	1.1	0.6	1.2	9.78e-10	0.748776	0.000170014	NA	NA	NA	0.000972118	NA
LAMB1	0.142857	0.119048	1.3	0.1	1.58333	8.4	1.2	8.4	1	10.8	17.1	1	1.3	10	1	7.4	0.2	7.4	0	9.8	16.1	0	0.3	9	0	1.07e-08	0.727906	6.6e-05	NA	NA	0.0227524	NA	0.0198366
MYOM2	0.76087	0.68	0.294118	0.625	1	4.6	3.5	2.5	1.7	1	1	3.4	1	1.6	1	3.6	2.5	1.5	0.7	0	0	2.4	0	0.6	0	8.73e-16	0.830555	0.000201704	NA	NA	NA	0.00338679	0.0177416
OSCAR	0.106383	1.92	1.68421	3.9	0.151515	9.4	1	2.5	4.8	6.6	1	1.9	3.2	1	3.9	8.4	0	1.5	3.8	5.6	0	0.9	2.2	0	2.9	0.000762407	0.787094	0.0143461	0.0377426	0.0384363	0.0308162	0.0425323	0.0314734
AOC3	0.196078	0.5625	0.617647	4.9	5.8	5.1	1	4.8	2.7	1	5.8	3.4	2.1	1	4.9	4.1	0	3.8	1.7	0	4.8	2.4	1.1	0	3.9	2.8e-05	0.750204	0.00229209	0.0141898	NA	NA	0.0266789	0.00789939
IGHG4	16.6	1.8932	0.00521921	0.0537634	1	1	16.6	10.3	19.5	1	1	191.6	1	18.6	1	0	15.6	9.3	18.5	0	0	190.6	0	17.6	0	0	0.99991	8.16e-10	NA	3.18e-10	7.24e-10	3.21e-10	6.39e-10

## Sheet: C_IgA_MaSigPro
Gene	1ACT/1BCT	2ACT/2BCT	3ACT/3BCT	4ACT/4BCT	5ACT/BCT	1BCT	1ACT	2BCT	2ACT	5BCT	5ACT	3BCT	3ACT	4BCT	4ACT	p-value	R-squared	p.valor_beta0	p.valor_POSTvsPRE	p.valor_Time	p.valor_TimexPOST	p.valor_Time2	p.valor_Time2xPOST
PTGDS	0.160465	0.0703893	1.926	2.10434	2.02748	0.7	0.9	1	1.1	0.3	4.3	0	2.8	0	3.3	4.24958e-10	0.702952	0.0287574	NA	NA	0.000350676	NA	NA
HGS	0	1.07039	1.32193	2.10434	0.206451	0	0	0	1.1	0.3	0.5	0	1.5	0	3.3	9.13072e-16	0.823401	0.00801585	NA	NA	0.00515136	0.0285327	0.0082293
KCNQ2	0	0	0.485427	1.1375	2.10434	0	0	0	0	0	3.3	0	0.4	0	1.2	3.24612e-228	0.940759	0.000579015	NA	NA	0.0023203	NA	0.0139414
PDE4A	0.137504	0	0	1.1375	2.10434	0	0.1	0	0	0	3.3	0	0	0	1.2	2.90976e-25	0.905979	0.000921095	NA	NA	0.000413223	NA	NA
MAN1C1	0.137504	0	0	1.1375	1.58496	0	0.1	0	0	0	2	0	0	0	1.2	4.46122e-17	0.847954	0.00113242	NA	NA	0.000780545	NA	NA
MYO1F	0	0	0.485427	1.1375	-0.378512	0	0	0	0	0.3	0	0	0.4	0	1.2	0	0.78018	NA	5.33525e-05	0.00325078	3.24073e-05	0.00118087	2.89204e-05
IGKV2D-28	-0.537894	0.376442	0.11967	0.735205	0.113211	18.6	12.5	15.1	19.9	18.6	20.2	17.5	19.1	15.4	26.3	0.00031675	0.753667	3.43066e-09	0.0251937	NA	0.0233847	NA	0.0483179
DCAF5	-0.765535	0	0	1.1375	-0.378512	0.7	0	0	0	0.3	0	0	0	0	1.2	0	0.824272	0.00182694	1.18797e-05	0.00174286	2.05338e-05	0.00178844	3.11384e-05
KRT72	0	-0.263034	0.485427	1.1375	0.584963	0	0	0.2	0	0	0.5	0	0.4	0	1.2	6.4101e-210	0.701309	4.18746e-05	NA	0.000182546	0.00150051	0.000948316	0.00263717
IGLV9-49	-3.01792	0.656046	1.42146	1.40808	-0.0443941	7.1	0	2.3	4.2	5.6	5.4	4.6	14	4.2	12.8	8.10504e-10	0.864477	5.47267e-05	0.00461213	NA	0.00283831	NA	0.00329585
BRSK2	-1.58496	0	0	1.1375	0.584963	2	0	0	0	0	0.5	0	0	0	1.2	0	0.931803	0.000566082	1.0557e-05	0.000728789	1.86918e-05	0.00167271	4.64459e-05
PARD3B	-2.1375	0	0	1.1375	0.206451	3.4	0	0	0	0.3	0.5	0	0	0	1.2	0	0.902275	0.000303643	8.62005e-06	0.000364681	1.41449e-05	0.000391959	2.31842e-05
IGHV3-38	-1.90689	-0.473931	-0.302563	1.3356	-0.223965	8	1.4	14	9.8	14.3	12.1	17.5	14	7.4	20.2	0.000318198	0.747467	2.29277e-06	0.0102204	NA	0.0140598	NA	0.023092
SMARCA1	0.137504	1.07039	0.485427	0	0	0	0.1	0	1.1	0	0	0	0.4	0	0	0	0.79807	1.27709e-08	NA	NA	1.00768e-08	NA	7.897e-09
ARGFX	0.137504	1.07039	0.485427	0	0	0	0.1	0	1.1	0	0	0	0.4	0	0	0	0.79807	1.27709e-08	NA	NA	1.00768e-08	NA	7.897e-09
TENM3	0.137504	1.07039	1	0	0	0	0.1	0	1.1	0	0	0.6	2.2	0	0	3.06097e-10	0.809001	0.0213822	0.0294937	0.0296979	NA	0.0314756	NA
ZNF469	0	1.07039	1.32193	0	-1.20163	0	0	0	1.1	1.3	0	0	1.5	0	0	0	1	NA	0.000139617	0.000794702	2.03027e-05	0.000278215	1.06095e-05
NAGLU	0	1.926	1.926	0	0.584963	0	0	0	2.8	0	0.5	0	2.8	0	0	5.50334e-05	0.724108	NA	NA	NA	0.0411015	NA	0.0423478
HMCN2	0	0	2.45943	-0.847997	-0.378512	0	0	0	0	0.3	0	0	4.5	0.8	0	0	0.941628	4.305e-07	NA	4.08521e-07	7.09537e-07	3.79315e-07	9.81504e-07
SPECC1	0.137504	1.07039	-0.678072	0	0	0	0.1	0	1.1	0	0	0.6	0	0	0	0	0.828569	8.38619e-05	0.000170882	7.30563e-05	0.000339577	6.92041e-05	0.00229174
MAN2A1	-0.874469	1.07039	0	0	-0.378512	3.4	1.4	0	1.1	0.3	0	0	0	0	0	0	0.949908	0.000220245	5.79426e-05	0.0002647	4.92472e-05	0.000284582	2.15637e-05
BTD	0	1.926	-0.192645	-0.847997	0	0	0	0	2.8	0	0	0.6	0.4	0.8	0	0	0.861374	3.78599e-07	2.14559e-07	3.9699e-07	2.06428e-07	4.07759e-07	NA
RTTN	0	1.07039	0	-0.847997	-0.378512	0	0	0	1.1	0.3	0	0	0	0.8	0	0	0.839655	1.44649e-06	8.28305e-07	1.37157e-06	NA	1.27212e-06	5.77359e-07
RPL22	0.137504	1.07039	0	-0.847997	-1.20163	0	0.1	0	1.1	1.3	0	0	0	0.8	0	0	0.897479	5.56107e-05	0.000108143	5.73417e-05	0.000628606	5.9128e-05	0.0493327
MRPS26	1	-0.0790716	-0.263034	-1.03242	-1.80735	2	5	6.5	6.1	2.5	0	5.6	4.5	3.5	1.2	2.82955e-13	0.91978	NA	0.0296732	0.00745874	NA	0.00655322	0.00675601
IGHM	0.370816	-0.625038	-0.539706	-0.625038	-0.819597	1450.8	1876.3	3837.2	2487.7	2561.3	1450.8	2964.5	2039	3837.2	2487.7	0.000334319	0.75075	6.39556e-07	NA	0.0127434	0.0265595	0.0179436	NA
PKLR	0.925999	0	0	-0.847997	0.206451	0	0.9	0	0	0.3	0.5	0	0	0.8	0	0	0.712239	1.75107e-05	1.29174e-05	1.67076e-05	2.12581e-05	1.56349e-05	3.43034e-05
KRT6B	0	0.147754	0.236803	-0.4843	0.033423	0	0	19.4	21.6	11.8	12.1	17.5	20.8	50.2	35.6	3.94045e-06	0.741734	NA	NA	0.00317688	NA	0.00400541	NA
ANKRD26	0.137504	0	0	-0.847997	0.584963	0	0.1	0	0	0	0.5	0	0	0.8	0	0	0.722128	1.46843e-05	1.3045e-05	1.66497e-05	2.01839e-05	1.98448e-05	2.90945e-05
OBSCN	-0.658963	-0.263034	0	0	0.584963	2	0.9	0.2	0	0	0.5	0	0	0	0	0	0.843806	0.000432812	0.00018127	0.000179158	0.000127838	8.39084e-05	5.65139e-05
MATN2	-0.628031	-1.72247	0	0	0.584963	0.7	0.1	2.3	0	0	0.5	0	0	0	0	0	0.846221	5.82679e-06	0.000243777	7.01662e-06	0.000147903	8.61749e-06	4.83234e-05
VCL	1.26303	-0.263034	-0.678072	0	0	0	1.4	0.2	0	0	0	0.6	0	0	0	0	0.830752	1.85782e-05	1.05898e-05	2.3124e-05	1.56171e-05	2.60975e-05	2.12461e-05
LAP3	0.137504	-0.263034	-1.48543	0	0	0	0.1	0.2	0	0	0	1.8	0	0	0	0	0.86859	7.09586e-06	1.15492e-05	9.17848e-06	2.06324e-05	1.13657e-05	2.535e-05
TTN	0	-1	-0.678072	0	0.584963	0	0	1	0	0	0.5	0.6	0	0	0	0	0.797239	2.40886e-05	0.00040364	2.31622e-05	5.38546e-05	2.18544e-05	2.65231e-05
CUX1	0.137504	-1	-0.678072	0	0	0	0.1	1	0	0	0	0.6	0	0	0	0	0.818672	2.34842e-05	2.35496e-05	2.2581e-05	2.88294e-05	2.13059e-05	3.16192e-05
IGHV3-21	6.03562	-0.260652	-0.0450879	0.419903	6.46271	0	64.6	95.8	79.8	0	87.2	90	87.2	73	98	2.23529e-06	0.856152	NA	0.0188889	0.0102071	0.0166207	0.00977928	0.0151703
IGHV3-23	0	0.263034	0.439422	0.693897	6.52982	0	0	76	91.4	0	91.4	91.4	124.3	101	164	2.44907e-05	0.74437	NA	NA	0.00334935	NA	0.00298707	0.037022
C9	-1.58496	-2.37851	-1.64155	0.896164	3.16993	2	0	4.2	0	0	8	6.8	1.5	2.6	5.7	1.17844e-31	0.955283	0.0327699	0.000734547	0.00222425	0.000672552	0.00168352	NA
SAA2	-4.40599	0	0	5.39232	4.20163	20.2	0	0	0	0	17.4	0	0	0	41	0	1	0.00302349	6.6903e-06	0.0047467	5.73505e-05	0.0107739	0.000234369
IGHV3-53	6.20945	6.62936	7.14262	0.46699	0.110245	0	73	0	98	101	109.1	0	140.3	134	185.6	0.000218956	0.740408	NA	0.0115609	0.0102906	NA	NA	0.0232672
HIST1H4A	1.15099	5.39232	-5.01346	-5.76288	-6.42962	41.6	93.6	0	41	85.2	0	31.3	0	53.3	0	1.9984e-08	0.705474	2.15533e-06	NA	NA	0.043673	NA	0.0284382
IGLV3-27	3.48543	4.03562	0	-3.85798	0	0	10.2	0	15.4	0	0	0	0	13.5	0	0	1	7.1627e-06	9.28196e-06	8.56964e-06	2.32184e-05	1.10302e-05	0.000376917
H2AFZ	4.29278	0	0	-2.82782	-3.67807	0	18.6	0	0	11.8	0	0	0	6.1	0	0	1	6.02153e-06	4.27962e-06	5.93331e-06	8.10624e-06	6.13942e-06	2.23937e-05
BCHE	0	1.24236	-0.876852	-2.37851	-2.72247	0	0	3.1	8.7	5.6	0	9.1	4.5	4.2	0	4.55051e-07	0.835298	0.0394667	NA	0.0163944	0.0376775	0.0216927	0.032128
KRT4	0	0	-0.357552	-3.57289	-2.43296	0	0	0	0	4.4	0	3.1	2.2	10.9	0	3.32044e-60	0.973083	0.000951617	NA	0.000639579	0.0161088	0.000688689	0.0107668
IGHG2	2.58496	1.07039	-6.46271	-3.07039	0	0	5	0	1.1	0	0	87.2	0	7.4	0	0	1	2.68557e-06	5.92543e-06	2.11561e-06	4.33846e-05	1.86481e-06	0.0126895
SERPING1	0.137504	-2.03562	-3.02857	-3.20163	1.20436	0	0.1	3.1	0	1.3	4.3	19.4	1.5	8.2	0	1.50793e-08	0.874598	NA	NA	0.0200872	0.0200062	0.0197904	0.023879
