# Supplementary material for: Immune-Complexome Analysis Identifies Immunoglobulin-Bound Biomarkers That Predict the Response to Chemotherapy of Pancreatic Cancer Patients
Source: Cancers (Basel). 2020 Mar 21;12(3):746. doi: 10.3390/cancers12030746 (PMC7140049; doi:10.3390/cancers12030746)
Supplement: Supplementary file 1 [file cancers-12-00746-s001.zip › Suppl_MandiliFollia/SupplementaryTable_5.xlsx]

## Sheet: A_IgG(ACTBCT)
Gene	1ACT/1BCT	2ACT/2BCT	3ACT/3BCT	4ACT/4BCT	5ACT/5BCT
ARHGAP29	0.769231	0.294118	0.633333	1.7	1.6
C1QB	0.417219	1.82456	10.6	5.5	0.0842105
C5	0.0108342	0.0308642	0.228324	0.854321	0.724891
GC	0.478261	0.438596	0.279412	3.05556	2.6
HIST1H2BC	2.1	3.93333	1.52381	0.555556	0.322581
IGFALS	0.947368	4.58824	4.6	4	1.6
IGHV3-21	1.43562	83.1	104.9	78.1	92.3
IGHV3-38	3.6	0.5	0.715789	0.768559	0.337662
IGKV1D-16	0.94	1.82456	0.831579	0.504587	0.433333
IGKV1D-8	0.428571	0.217391	0.0961538	0.0719424	3.51667
IGLV7-46	11.7	0.770642	1.56098	0.637255	0.179039
TF	21.1	0.964789	0.213618	0.190751	0.811966
VTN	1.43119	4.24138	0.784314	0.988889	0.0502513
APC	0.769231	0.416667	1.9	2.8	1
APOA4	0.646154	2.43478	1.08197	0.555556	1
COL6A6	2.1	0.666667	0.47619	1	2.6
FN1	1	0.0106157	0.922642	0.784314	30.7
IGHV4-34	1	0.571759	0.0684932	60.2	119.3
ITPR3	1.61538	2.5	1.9	1.7	1
MAP1B	2.1	0.294118	0.47619	1	2.6
MYH1	1.1	0.666667	1	1.7	0.0276008
MYH2	0.769231	2.5	1	2.8	0.0108342
SERPING1	0.95952	72.5	1	42.6	130
TRAJ17	1.1	1.4	1	0.555556	0.454545
ABL1	2.1	0.666667	1	1	1.6
ACTN1	0.769231	0.666667	1	1	2.6
AKR7A2	1.1	0.666667	1	1	2.6
ANK3	1	1.4	0.47619	0.555556	1
ANPEP	0.769231	0.666667	1	1	4.1
C5orf63	5.9	1.04167	1	1	0.454545
C6orf223	0.72	0.666667	1	1	2.16667
CDK9	1.1	1.4	1	1	0.454545
CFL1	2.1	1.4	0.47619	1	1
CHD3	1.1	1.4	0.47619	1	1
COL16A1	0.769231	0.294118	1	1	2.6
COL5A2	2.1	1.4	1	1	0.454545
CPN1	2.07692	2.33333	0.47619	1	1
DEFA1	1.1	2.5	1	1	0.454545
DENND4B	1	1.4	3.9	0.555556	1
DNAJC13	0.769231	1.4	1.9	1	1
DNTTIP2	0.344828	0.666667	1	1	9.5
DVL1P1	2.7	3.5	1	1	0.833333
F10	1.1	5.5	1	1	0.454545
FAM50A	3.6	3.5	1	1	0.833333
FBXO33	1	1.4	0.47619	0.555556	1
GRIP2	1	1.4	0.864865	1.7	1
HCK	1	1.4	0.904762	0.555556	1
HIST2H2AC	2.7	3.5	1	1	0.227273
HMCN2	0.434783	2.5	3.2	1	1
HSPA8	0.913043	1.4	1	1	0.454545
HSPG2	1	1	1.9	2.8	0.516129
IGHV3OR15-7	1	7	1.23293	26.2	1
INTS1	1	0.666667	0.47619	1.7	1
KCNQ5	1	3.5	1	0.555556	0.833333
KIAA1467	1	0.666667	0.47619	1.7	1
KIF13B	1.1	3.5	0.47619	1	1
KRBA1	1	3.5	1.9	0.555556	1
LOC285556	1.61538	1	1	1.7	6.7
LRRC7	1	1.4	1.9	0.294118	1
MKI67	0.724138	0.583333	1	1	2.6
MOSPD2	2.7	2.33333	1	1	0.833333
MYOM1	2.76923	0.416667	1	1	2.6
NAV3	2.7	2.5	1	1	0.833333
NCOR1	1.1	1	0.47619	1	4.1
NOS3	1	0.666667	1	1.7	1.6
PGK1	0.769231	1	1.9	1	0.833333
PIGR	0.263158	1	1	5	1.6
PPP1R3B	1.1	0.933333	1	1	6.7
RBM15	1	1	0.864865	1.47059	0.454545
RRP9	3.61538	1.4	1	1	0.322581
SETD8	1.1	0.666667	0.47619	1	1
SPAG6	0.769231	1	1	1.7	0.727273
SPEN	2.1	1	1	0.555556	0.833333
SPOCD1	2.1	0.666667	1	1	1.6
STARD9	1	1	0.904762	0.5	0.833333
SUN3	1	1.4	1.9	1.7	1
TGM3	1	0.666667	1.9	1.7	1
TMPRSS15	0.478261	1	1	0.555556	0.295455
TWIST1	1.9	1.4	1	1	6.7

## Sheet: B_IgM(ACTBCT)
Gene	1ACT/1BCT	2ACT/2BCT	3ACT/3BCT	4ACT/4BCT	5ACT/5BCT
ADIPOQ	1.04322	1.23106	3.13531	5.64268	11.093
APOD	1.45856	0.759036	1.15993	0.688623	0.520971
APOM	0.701571	0.968254	1.49855	0.765957	0.0243902
C1QB	0.660633	0.583804	0.697297	0.60101	0.696013
C1S	0.75249	0.583665	0.86939	0.599841	0.954086
C4BPB	0.336863	1.07962	0.866864	0.857261	0.507985
C7	0.824539	1.29611	1.19144	1.15654	0.973461
F2	0.872866	0.929834	0.897964	0.75346	0.732684
FCN2	0.756757	0.478873	0.733333	0.896774	0.848249
FETUB	1.20384	1.46758	1.71302	1.07551	0.788099
FN1	1.18735	1.09186	0.752517	1	0.782282
FTL	0.664384	0.165049	0.247312	1.50562	1.6087
GPX3	1.22575	0.922356	0.775091	0.856495	0.715347
IGHM	0.608685	1.33236	1	0.483417	0.262355
IGHV3-74	1.57692	0.842767	0.0188324	0.0238663	0.0414938
ITIH4	1	0.906211	1	0.72265	0.906211
MBL2	0.714286	0.4	0.526316	0.37931	0.392405
MMP9	0.44186	1.01087	0.647343	0.650538	0.811448
OLFM1	1.12687	1.38298	1.70085	0.72561	0.990698
S100A9	0.877676	0.783626	0.393162	1.13415	0.46299
SERPINA1	0.243946	0.828228	1.84411	1.71328	1.4336
SERPINA11	0.71831	0.300469	0.736	0.923077	0.774869
VTN	0.57687	1.36705	1.52525	1	0.617318
APOC1	1.2	2.08929	2.52941	0.333333	0.416667
IGLV3-25	0.76087	0.9	1.10526	1.375	1
LAMB1	0.142857	0.119048	1.3	0.1	1.58333
MYOM2	0.76087	0.68	0.294118	0.625	1
OSCAR	0.106383	1.92	1.68421	3.9	0.151515
AOC3	0.196078	0.5625	0.617647	4.9	5.8
IGHG4	16.6	1.8932	0.00521921	0.0537634	1

## Sheet: C_IgA(ACTBCT)
Gene	1ACT/1BCT	2ACT/2BCT	3ACT/3BCT	4ACT/4BCT	5ACT/BCT
IGHM	1.29308	0.648403	0.687911	0.648403	0.5666
IGHV3-53	74	99	141.3	1.38222	1.07941
IGHV3-21	65.6	0.834711	0.969231	1.33784	88.2
HIST1H4A	2.22066	42	0.0309598	0.0184162	0.0116009
IGKV2D-28	0.688776	1.29814	1.08649	1.66463	1.08163
IGHV3-38	0.266667	0.72	0.810811	2.52381	0.856209
IGLV9-49	0.123457	1.57576	2.67857	2.65385	0.969697
MRPS26	2	0.946667	0.833333	0.488889	0.285714
SERPING1	1.1	0.243902	0.122549	0.108696	2.30435
C9	0.333333	0.192308	0.320513	1.86111	9
PTGDS	1.11765	1.05	3.8	4.3	4.07692
IGHV3-23	1	1.2	1.35606	1.61765	92.4
KRT6B	1	1.10784	1.17838	0.714844	1.02344
IGHG2	6	2.1	0.0113379	0.119048	1
BCHE	1	2.36585	0.544554	0.192308	0.151515
HGS	1	2.1	2.5	4.3	1.15385
RPL22	1.1	2.1	1	0.555556	0.434783
KRT72	1	0.833333	1.4	2.2	1.5
SAA2	0.0471698	1	1	42	18.4
IGLV3-27	11.2	16.4	1	0.0689655	1
H2AFZ	19.6	1	1	0.140845	0.078125
KRT4	1	1	0.780488	0.0840336	0.185185
MAN2A1	0.545455	2.1	1	1	0.769231
NAGLU	1	3.8	3.8	1	1.5
HMCN2	1	1	5.5	0.555556	0.769231
BTD	1	3.8	0.875	0.555556	1
PARD3B	0.227273	1	1	2.2	1.15385
TENM3	1.1	2.1	2	1	1
BRSK2	0.333333	1	1	2.2	1.5
OBSCN	0.633333	0.833333	1	1	1.5
MATN2	0.647059	0.30303	1	1	1.5
ZNF469	1	2.1	2.5	1	0.434783
VCL	2.4	0.833333	0.625	1	1
LAP3	1.1	0.833333	0.357143	1	1
RTTN	1	2.1	1	0.555556	0.769231
DCAF5	0.588235	1	1	2.2	0.769231
SPECC1	1.1	2.1	0.625	1	1
CUX1	1.1	0.5	0.625	1	1
PKLR	1.9	1	1	0.555556	1.15385
ARGFX	1.1	2.1	1.4	1	1
KCNQ2	1	1	1.4	2.2	4.3
MYO1F	1	1	1.4	2.2	0.769231
SMARCA1	1.1	2.1	1.4	1	1
TTN	1	0.5	0.625	1	1.5
MAN1C1	1.1	1	1	2.2	3
PDE4A	1.1	1	1	2.2	4.3
ANKRD26	1.1	1	1	0.555556	1.5
