# Supplementary material for: Immune-Complexome Analysis Identifies Immunoglobulin-Bound Biomarkers That Predict the Response to Chemotherapy of Pancreatic Cancer Patients
Source: Cancers (Basel). 2020 Mar 21;12(3):746. doi: 10.3390/cancers12030746 (PMC7140049; doi:10.3390/cancers12030746)
Supplement: Supplementary file 1 [file cancers-12-00746-s001.zip › Suppl_MandiliFollia/SupplementaryTable_2.xlsx]

## Sheet: A_DE_IgG
Gene	baseMean	log2FoldChange	lfcSE	stat	pvalue	padj
TTR	7.10792	-2.88134	0.872928	-3.30077	0.000964182	0.994799

## Sheet: B_DE_IgM
Gene	baseMean	log2FoldChange	lfcSE	stat	pvalue	padj
ADIPOQ	226.965	1.65395	0.491661	3.36399	0.00076823	0.356907
CDH5	2.45995	1.79892	0.77601	2.31817	0.0204403	0.992605
FCGBP	11.7223	1.09134	0.523369	2.08522	0.0370492	0.992605
HP	358.756	-0.694492	0.342217	-2.02939	0.0424182	0.992605
KRT16	7.13985	-1.78222	0.698872	-2.55014	0.0107679	0.992605
NEO1	2.0461	1.66322	0.775395	2.14499	0.0319533	0.992605
SERPINA3	53.0435	1.32212	0.632302	2.09097	0.036531	0.992605
SERPIND1	18.0901	1.48624	0.4515	3.29178	0.000995558	0.356907

## Sheet: C_DE_IgA
	baseMean	log2FoldChange	lfcSE	stat	pvalue	padj
ABCA13	5.3547	2.17928	0.779034	2.79742	0.00515128	0.999088
ECM1	2.90634	-2.09142	0.944053	-2.21536	0.0267354	0.999088
IGHG3	59.0925	-1.3974	0.648562	-2.15461	0.0311921	0.999088
IGKV3-20	43.1954	-2.21218	0.962996	-2.29718	0.0216083	0.999088
IGLV1-40	5.21809	1.82512	0.771515	2.36562	0.0179997	0.999088
IGLV7-43	4.03922	-2.29642	0.968461	-2.3712	0.0177303	0.999088
XIRP2	3.44562	1.7362	0.812307	2.13737	0.0325678	0.999088
