# Supplementary material for: Immune-Complexome Analysis Identifies Immunoglobulin-Bound Biomarkers That Predict the Response to Chemotherapy of Pancreatic Cancer Patients
Source: Cancers (Basel). 2020 Mar 21;12(3):746. doi: 10.3390/cancers12030746 (PMC7140049; doi:10.3390/cancers12030746)
Supplement: Supplementary file 1 [file cancers-12-00746-s001.zip › Suppl_MandiliFollia/SupplementaryTable_3.xlsx]

## Sheet: A_IgGTrends
	Trends Before Chemotherapy
Gene	1BCT	2BCT	3BCT	4BCT	5BCT	pval
IGKV6D-21	0	0	4.1	9.9	10.7	0.0432627
IGLV7-46	0	9.9	15.4	19.4	21.9	0.0274863
	Trends After Chemotherapy
Gene	1ACT	2ACT	3ACT	4ACT	5ACT	pval
APOC2	1.7	1.5	0.9	0	0	0.0432627
C4B	923.1	542.1	486.7	486.7	0	0.0432627
S100A9	0	0.4	2.9	4	21.1	0.0274863

## Sheet: B_IgMTrends
	Trends Before Chemotherapy
Gene	1BCT	2BCT	3BCT	4BCT	5BCT	pval
AOC3	4.1	3.8	2.4	0	0	0.0432627
APCS	112	172.8	184.6	216.8	258.5	0.0274863
APOB	846.8	445.9	400.3	400.3	184.6	0.0432627
IGLV3-25	3.6	2	0.9	0.6	0	0.0274863
	Trends After Chemotherapy
Gene	1ACT	2ACT	3ACT	4ACT	5ACT	pval
GAPDH	2.5	5.4	6.2	6.4	10.1	0.0274863
IGLV1-47	7.4	4.4	3.6	3.2	0	0.0274863
OLFM2	1.3	0.7	0.3	0	0	0.0432627

## Sheet: C_IgATrends
	Trends Before Chemotherapy
Gene	1BCT	2BCT	3BCT	4BCT	5BCT	pval
APOL1	0	0	4.6	6.1	9.6	0.0432627
IGHV3OR16-9	112.6	164	218.9	248.9	269.3	0.0274863
MMRN2	0	0	0.6	0.8	2.5	0.0432627
SERPINC1	128.6	112.6	101	0	0	0.0432627
SERPIND1	0	0.2	0.6	0.8	1.3	0.0274863
	Trends After Chemotherapy
Gene	1ACT	2ACT	3ACT	4ACT	5ACT	pval
C9	0	0	1.5	5.7	8	0.0432627
FREM2	0	0	0.4	1.2	2	0.0432627
IGHD	3.7	8.7	10.2	12.8	13	0.0274863
KCNQ2	0	0	0.4	1.2	3.3	0.0432627
PTGDS	0.9	1.1	2.8	3.3	4.3	0.0274863
